# Supplementary material for: Improving Energy and Molecular Properties by Convergence of the One‐Particle Reduced Density Matrix in Variational Quantum Eigensolvers (VQE)
Source: J Comput Chem. 2026 Jan 5;47(1):e70289. doi: 10.1002/jcc.70289 (PMC12766880; doi:10.1002/jcc.70289)
Supplement: Supplementary file 2 — Data S2: jcc70289‐sup‐0002‐Supinfo.zip. [file JCC-47-0-s002.zip]

Archive with 34 entries (34 files):
- apssamp.bib
- apssamp.tex
- fig/met/dpq.pdf
- rdm1.pdf
- fig/dens-gf-as2-cas(4,4).pdf
- rdm1-as2.pdf
- fig/met/fluxograma_rdm1_conv.pdf
- fig/met/vqe.pdf
- fig/met/dpq-mo.pdf
- fig/met/fluxograma_rdm1_conv_new.pdf
- fig/results/critc2.pdf
- fig/results/dif-densidade-elec.pdf
- fig/results/gatefabric-as2-rdm.pdf
- fig/results/gatefabric-as2-dens.png
- fig/results/dif-pot.pdf
- fig/results/gatefabric-as2-rdm.png
- fig/results/mol.png
- fig/results/rdm1-dif.pdf
- fig/results/ch5+-structure.pdf
- fig/results/gatefabric-as2-dens.pdf
- fig/results/gatefabric-as2.pdf
- fig/results/gatefabric-as2-elec-pot.pdf
- fig/results/dif-pot-vqe-ld.pdf
- fig/results/rdm1.pdf
- fig/results/rdm1-as2.pdf
- fig/results/structure.pdf
- fig/fig-casci/dens-gf-as2-cas(4,4).pdf
- fig/fig-casci/dif -casci(4,4).pdf
- fig/fig-casci/dif-casci(4,4)-dens.pdf
- fig/fig-casci/dif-casci(4,4)-pot.pdf
- fig/fig-casci/dif-casci(4,4)-rdm.pdf
- fig/fig-casci/dif-casci(4,4)-vqe-ld.pdf
- fig/fig-casci/rdm1-gf-as2-cas(4,4).pdf
- fig/fig-casci/pot-gf-as2-cas(4,4).pdf
