# Supplementary material for: Improving Energy and Molecular Properties by Convergence of the One‐Particle Reduced Density Matrix in Variational Quantum Eigensolvers (VQE)
Source: J Comput Chem. 2026 Jan 5;47(1):e70289. doi: 10.1002/jcc.70289 (PMC12766880; doi:10.1002/jcc.70289)
Supplement: Supplementary file 2 — Data S2: jcc70289‐sup‐0002‐Supinfo.zip. [file JCC-47-0-s002.zip › apssamp.bib]

@phdthesis{zou_tese2024,
  author       = {Zou, Hang},
  title        = {Advancing Near-Term Quantum Computing for Chemistry: Multireference-State Error Mitigation},
  school       = {Chalmers University of Technology},
  year         = {2024},
  address      = {Gotemburgo, Sweden},
  type         = {Master’s thesis in Nanotechnology}
}

@book{szabo1996modern,
  title={Modern quantum chemistry: introduction to advanced electronic structure theory},
  author={Szabo, Attila and Ostlund, Neil S},
  year={1996},
  publisher={Courier Corporation}
}

@article{worth2004beyond,
  title={Beyond Born-Oppenheimer: molecular dynamics through a conical intersection},
  author={Worth, Graham A and Cederbaum, Lorenz S},
  journal={Annu. Rev. Phys. Chem.},
  volume={55},
  number={1},
  pages={127--158},
  year={2004},
  publisher={Annual Reviews}
}

@book{zettili2009quantum,
  title={Quantum mechanics: concepts and applications},
  author={Zettili, Nouredine},
  year={2009},
  publisher={John Wiley \& Sons}
}

@book{lowe2011quantum,
  title={Quantum chemistry},
  author={Lowe, John P and Peterson, Kirk},
  year={2011},
  publisher={Elsevier}
}

@book{jensen2017introduction,
  title={Introduction to computational chemistry},
  author={Jensen, Frank},
  year={2017},
  publisher={John wiley \& sons}
}


@inproceedings{van2015first,
  title={First, second quantization and q-deformed harmonic oscillator},
  author={Van Ngu and others},
  booktitle={Journal of Physics: Conference Series},
  volume={627},
  number={1},
  pages={012021},
  year={2015},
  organization={IOP Publishing}
}

@incollection{kragh2009quantization,
  title={Quantization (First, Second)},
  author={Kragh, Helge},
  booktitle={Compendium of Quantum Physics},
  pages={509--510},
  year={2009},
  publisher={Springer}
}

@book{hatfield2018quantum,
  title={Quantum field theory of point particles and strings},
  author={Hatfield, Brian},
  year={2018},
  publisher={CRC Press}
}

@article{simons2023quantum,
  title={Why is quantum chemistry so complicated?},
  author={Simons, Jack},
  journal={Journal of the American Chemical Society},
  volume={145},
  number={8},
  pages={4343--4354},
  year={2023},
  publisher={ACS Publications}
}

@book{martin2020electronic,
  title={Electronic structure: basic theory and practical methods},
  author={Martin, Richard M},
  year={2020},
  publisher={Cambridge university press}
}

@article{roothaan1951new,
  title={New developments in molecular orbital theory},
  author={Roothaan, Clemens Carel Johannes},
  journal={Reviews of modern physics},
  volume={23},
  number={2},
  pages={69},
  year={1951},
  publisher={APS}
}

@book{levine2009quantum,
  title={Quantum chemistry},
  author={Levine, Ira N and Busch, Daryle H and Shull, Harrison},
  volume={6},
  year={2009},
  publisher={Pearson Prentice Hall Upper Saddle River, NJ}
}

@article{romero2018strategies,
  title={Strategies for quantum computing molecular energies using the unitary coupled cluster ansatz},
  author={Romero, Jonathan and others},
  journal={Quantum Science and Technology},
  volume={4},
  number={1},
  pages={014008},
  year={2018},
  publisher={IOP Publishing}
}

@book{helgaker2013book,
  title={Molecular electronic-structure theory},
  author={Helgaker, Trygve and Jorgensen, Poul and Olsen, Jeppe},
  year={2013},
  publisher={John Wiley \& Sons}
}

@article{wang2024entanglement,
  title={Entanglement-variational hardware-efficient ansatz for eigensolvers},
  author={Wang, Xin and others},
  journal={Physical Review Applied},
  volume={21},
  number={3},
  pages={034059},
  year={2024},
  publisher={APS}
}


@article{reiher2017elucidating,
  title={Elucidating reaction mechanisms on quantum computers},
  author={Reiher, Markus and others},
  journal={Proceedings of the national academy of sciences},
  volume={114},
  number={29},
  pages={7555--7560},
  year={2017},
  publisher={National Acad Sciences}
}


@article{lee2023evaluating,
  title={Evaluating the evidence for exponential quantum advantage in ground-state quantum chemistry},
  author={Lee, Seunghoon and others},
  journal={Nature communications},
  volume={14},
  number={1},
  pages={1952},
  year={2023},
  publisher={Nature Publishing Group UK London}
}

@article{marti2024spin,
  title={Spin coupling is all you need: Encoding strong electron correlation on quantum computers},
  author={Marti-Dafcik, Daniel and Burton, Hugh GA and Tew, David P},
  journal={arXiv preprint arXiv:2404.18878},
  year={2024}
}

@article{de2022survey,
  title={A survey of NISQ era hybrid quantum-classical machine learning research},
  author={De Luca, Gennaro},
  journal={Journal of Artificial Intelligence and Technology},
  volume={2},
  number={1},
  pages={9--15},
  year={2022}
}

@article{wu2023orbital,
  title={Orbital expansion variational quantum eigensolver},
  author={Wu, Yusen and others},
  journal={Quantum Science and Technology},
  volume={8},
  number={4},
  pages={045030},
  year={2023},
  publisher={IOP Publishing}
}


@article{frish2009gaussian,
  title={Gaussian 09, revision A. 02},
  author={Frish, MJ and others},
  journal={Gaussian Inc, Wallingford CT},
  year={2009}
}


@article{sugisaki2024size,
  title={Size-consistency and orbital-invariance issues revealed by VQE-UCCSD calculations with the FMO scheme},
  author={Sugisaki, Kenji and Nakano, Tatsuya and Mochizuki, Yuji},
  journal={Journal of Computational Chemistry},
  volume={45},
  number={26},
  pages={2204--2213},
  year={2024},
  publisher={Wiley Online Library}
}

@article{verma2021scaling,
  title={Scaling up electronic structure calculations on quantum computers: The frozen natural orbital based method of increments},
  author={Verma, Prakash and others},
  journal={The Journal of Chemical Physics},
  volume={155},
  number={3},
  year={2021},
  publisher={AIP Publishing}
}


@article{pijeau2017improved,
  title={Improved complete active space configuration interaction energies with a simple correction from density functional theory},
  author={Pijeau, Shiela and Hohenstein, Edward G},
  journal={Journal of Chemical Theory and Computation},
  volume={13},
  number={3},
  pages={1130--1146},
  year={2017},
  publisher={ACS Publications}
}

@article{sherrill1995introduction,
  title={An introduction to configuration interaction theory},
  author={Sherrill, C David},
  journal={School of Chemistry and Biochemistry, Georgia Institute of Technology},
  year={1995},
  publisher={Citeseer}
}

@article{bodenstein2022development,
  title={Development and Application of a Complete Active Space Spin-Orbit Configuration Interaction Program Designed for Single Molecule Magnets},
  author={Bodenstein, Tilmann and others},
  journal={ChemPhysChem},
  volume={23},
  number={1},
  pages={e202100648},
  year={2022},
  publisher={Wiley Online Library}
}


@article{barkoutsos2018quantum,
  title={Quantum algorithms for electronic structure calculations: Particle-hole Hamiltonian and optimized wave-function expansions},
  author={Barkoutsos, Panagiotis Kl and others},
  journal={Physical Review A},
  volume={98},
  number={2},
  pages={022322},
  year={2018},
  publisher={APS}
}

@misc{pennylane_gatefabric,
  author       = {Xanadu},
  title        = {{Pennylane. GateFabric}},
  howpublished = {\url{https://docs.pennylane.ai/en/stable/code/api/pennylane.GateFabric.html}},
  year         = {2025},
  note         = {Accessed on: 27 abr. 2025}
}


@article{politzer2021molecular,
  title={Molecular electrostatic potentials: significance and applications},
  author={Politzer, Peter and Murray, Jane S},
  journal={Chemical reactivity in confined systems: theory, modelling and applications},
  pages={113--134},
  year={2021},
  publisher={Wiley Online Library}
}

@article{domingo2016molecular,
  title={Molecular electron density theory: a modern view of reactivity in organic chemistry},
  author={Domingo, Luis R},
  journal={Molecules},
  volume={21},
  number={10},
  pages={1319},
  year={2016},
  publisher={MDPI}
}


@article{bhoy2024shell,
  title={Shell-model study of 58Ni using quantum computing algorithm},
  author={Bhoy, Bharti and Stevenson, Paul},
  journal={New Journal of Physics},
  volume={26},
  number={7},
  pages={075001},
  year={2024},
  publisher={IOP Publishing}
}


@article{luo2021variable,
  title={Variable-metric localization of occupied and virtual orbitals},
  author={Luo, Ziling and Khaliullin, Rustam Z},
  journal={Journal of Chemical Theory and Computation},
  volume={17},
  number={9},
  pages={5568--5581},
  year={2021},
  publisher={ACS Publications}
}


@article{levine2020casscf,
  title={CASSCF with extremely large active spaces using the adaptive sampling configuration interaction method},
  author={Levine, Daniel S and Hait, Diptarka and Tubman, Norm M and Lehtola, Susi and Whaley, K Birgitta and Head-Gordon, Martin},
  journal={Journal of chemical theory and computation},
  volume={16},
  number={4},
  pages={2340--2354},
  year={2020},
  publisher={ACS Publications}
}


@article{yang2023survey,
  title={A survey of important issues in quantum computing and communications},
  author={Yang, Zebo and Zolanvari, Maede and Jain, Raj},
  journal={IEEE Communications Surveys \& Tutorials},
  volume={25},
  number={2},
  pages={1059--1094},
  year={2023},
  publisher={IEEE}
}

@incollection{feynman1982simulating,
  title={Simulating physics with computers},
  author={Feynman, Richard P},
  booktitle={Feynman and computation},
  pages={467--488},
  year={1982},
  publisher={Int J Theor Phys}
}


@article{majumdar2012design,
  title={Design and analysis of photonic crystal coupled cavity arrays for quantum simulation},
  author={Majumdar, Arka and others},
  journal={Physical Review B—Condensed Matter and Materials Physics},
  volume={86},
  number={19},
  pages={195312},
  year={2012},
  publisher={APS}
}


@book{vasques2024machine,
  title={Machine learning theory and applications: Hands-on use cases with python on classical and quantum machines},
  author={Vasques, Xavier},
  year={2024},
  publisher={John Wiley \& Sons}
}

@article{dai2022quantum,
  title={Quantum Gaussian process model of potential energy surface for a polyatomic molecule},
  author={Dai, Jun and Krems, Roman V},
  journal={The Journal of Chemical Physics},
  volume={156},
  number={18},
  year={2022},
  publisher={AIP Publishing}
}


@article{folkestad2022implementation,
  title={Implementation of occupied and virtual Edmiston--Ruedenberg orbitals using Cholesky decomposed integrals},
  author={Folkestad, Sarai Dery and others},
  journal={Journal of Chemical Theory and Computation},
  volume={18},
  number={8},
  pages={4733--4744},
  year={2022},
  publisher={ACS Publications}
}

@article{burton2018holomorphic,
  title={Holomorphic Hartree--Fock theory: The nature of two-electron problems},
  author={Burton, Hugh GA and Gross, Mark and Thom, Alex JW},
  journal={Journal of Chemical Theory and Computation},
  volume={14},
  number={2},
  pages={607--618},
  year={2018},
  publisher={ACS Publications}
}

@article{otero2014critic2,
  title={Critic2: A program for real-space analysis of quantum chemical interactions in solids},
  author={Otero-De-La-Roza, Alberto and Johnson, Erin R and Lua{\~n}a, V{\'\i}ctor},
  journal={Computer Physics Communications},
  volume={185},
  number={3},
  pages={1007--1018},
  year={2014},
  publisher={Elsevier}
}

@article{altman2021quantum,
  title={Quantum simulators: Architectures and opportunities},
  author={Altman, Ehud and others},
  journal={PRX quantum},
  volume={2},
  number={1},
  pages={017003},
  year={2021},
  publisher={APS}
}


@article{du2020expressive,
  title={Expressive power of parametrized quantum circuits},
  author={Du, Yuxuan and  others},
  journal={Physical Review Research},
  volume={2},
  number={3},
  pages={033125},
  year={2020},
  publisher={APS}
}

@article{anselmetti2021local,
  title={Local, expressive, quantum-number-preserving VQE ans{\"a}tze for fermionic systems},
  author={Anselmetti, Gian-Luca R and others},
  journal={New Journal of Physics},
  volume={23},
  number={11},
  pages={113010},
  year={2021},
  publisher={IOP Publishing}
}


@article{kandala2017hardware,
  title={Hardware-efficient variational quantum eigensolver for small molecules and quantum magnets},
  author={Kandala, Abhinav and others},
  journal={nature},
  volume={549},
  number={7671},
  pages={242--246},
  year={2017},
  publisher={Nature Publishing Group}
}

@article{sennane2023benzene,
  title={Calculating the ground-state energy of benzene under spatial deformations with noisy quantum computing},
  author={Sennane, Wassil and Piquemal, Jean-Philip and Ran{\v{c}}i{\'c}, Marko J},
  journal={Physical Review A},
  volume={107},
  number={1},
  pages={012416},
  year={2023},
  publisher={APS}
}

@article{lee2018generalized,
  title={Generalized unitary coupled cluster wave functions for quantum computation},
  author={Lee, Joonho and others},
  journal={Journal of chemical theory and computation},
  volume={15},
  number={1},
  pages={311--324},
  year={2018},
  publisher={ACS Publications}
}

@article{schatzki2024theoretical,
  title={Theoretical guarantees for permutation-equivariant quantum neural networks},
  author={Schatzki, Louis and others},
  journal={{NPJ} Quantum Information},
  volume={10},
  number={1},
  pages={12},
  year={2024},
  publisher={Nature Publishing Group UK London}
}

@article{leone2024practical,
  title={On the practical usefulness of the hardware efficient ansatz},
  author={Leone, Lorenzo and others},
  journal={Quantum},
  volume={8},
  pages={1395},
  year={2024},
  publisher={Verein zur F{\"o}rderung des Open Access Publizierens in den Quantenwissenschaften}
}


@article{long2024chemical,
  title={Chemical Concepts from Molecular Orbital Theory},
  author={Long Gu, Feng and Yu, Jincheng and Yang, Weitao},
  journal={Exploring Chemical Concepts Through Theory and Computation},
  pages={1--22},
  year={2024},
  publisher={Wiley Online Library}
}

@article{pauls2023embedded,
  title={Embedded localized molecular-orbital representations for periodic wave functions},
  author={Pauls, Mike and Schnieders, David and Dronskowski, Richard},
  journal={The Journal of Physical Chemistry A},
  volume={127},
  number={31},
  pages={6541--6551},
  year={2023},
  publisher={ACS Publications}
}

@article{west2013comprehensive,
  title={A comprehensive analysis of molecule-intrinsic quasi-atomic, bonding, and correlating orbitals. {I}. {H}artree-Fock wave functions},
  author={West, Aaron C and others},
  journal={The Journal of chemical physics},
  volume={139},
  number={23},
  year={2013},
  publisher={AIP Publishing}
}

@article{subotnik2010predicting,
  title={Predicting accurate electronic excitation transfer rates via Marcus theory with Boys or Edmiston- Ruedenberg localized diabatization},
  author={Subotnik, Joseph E and others},
  journal={The Journal of Physical Chemistry A},
  volume={114},
  number={33},
  pages={8665--8675},
  year={2010},
  publisher={ACS Publications}
}

@article{hoyvik2016characterization,
  title={Characterization and generation of local occupied and virtual Hartree--Fock orbitals},
  author={H{\o}yvik, Ida-Marie and J{\o}rgensen, Poul},
  journal={Chemical Reviews},
  volume={116},
  number={5},
  pages={3306--3327},
  year={2016},
  publisher={ACS Publications}
}

@article{arrazola2022universal,
  title={Universal quantum circuits for quantum chemistry},
  author={Arrazola, Juan Miguel and others},
  journal={Quantum},
  volume={6},
  pages={742},
  year={2022},
  publisher={Verein zur F{\"o}rderung des Open Access Publizierens in den Quantenwissenschaften}
}


@article{meyer1971ionization,
  title={Ionization energies of water from PNO-CI calculations},
  author={Meyer, Wilfried},
  journal={International Journal of Quantum Chemistry},
  volume={5},
  number={S5},
  pages={341--348},
  year={1971},
  publisher={Wiley Online Library}
}

@article{kuhn2019accuracy,
  title={Accuracy and resource estimations for quantum chemistry on a near-term quantum computer},
  author={K{\"u}hn, Michael and others},
  journal={Journal of chemical theory and computation},
  volume={15},
  number={9},
  pages={4764--4780},
  year={2019},
  publisher={ACS Publications}
}


@article{grimsley2019trotterized,
  title={Is the trotterized uccsd ansatz chemically well-defined?},
  author={Grimsley, Harper R and others},
  journal={Journal of chemical theory and computation},
  volume={16},
  number={1},
  pages={1--6},
  year={2019},
  publisher={ACS Publications}
}

@article{jonsson2017theory,
  title={Theory and applications of generalized Pipek--Mezey Wannier functions},
  author={Jonsson, Elvar O and others},
  journal={Journal of Chemical Theory and Computation},
  volume={13},
  number={2},
  pages={460--474},
  year={2017},
  publisher={ACS Publications}
}

@article{daniel2021loc,
author = {King, Daniel S. and Gagliardi, Laura},
title = {A Ranked-Orbital Approach to Select Active Spaces for High-Throughput Multireference Computation},
journal = {Journal of Chemical Theory and Computation},
volume = {17},
number = {5},
pages = {2817-2831},
year = {2021},
doi = {10.1021/acs.jctc.1c00037}
}

@article{olivares2015ab,
  title={The ab-initio density matrix renormalization group in practice},
  author={Olivares-Amaya, Roberto and others},
  journal={The Journal of chemical physics},
  volume={142},
  number={3},
  year={2015},
  publisher={AIP Publishing}
}

@article{clement2021robust,
  title={Robust pipek--mezey orbital localization in periodic solids},
  author={Clement, Marjory C and Wang, Xiao and Valeev, Edward F},
  journal={Journal of Chemical Theory and Computation},
  volume={17},
  number={12},
  pages={7406--7415},
  year={2021},
  publisher={ACS Publications}
}

@article{usvyat2018periodic,
  title={Periodic and fragment models based on the local correlation approach},
  author={Usvyat, Denis and Maschio, Lorenzo and Sch{\"u}tz, Martin},
  journal={Wiley Interdisciplinary Reviews: Computational Molecular Science},
  volume={8},
  number={4},
  pages={e1357},
  year={2018},
  publisher={Wiley Online Library}
}

@article{werner2017explicitly,
  title={Explicitly correlated local electron correlation methods},
  author={Werner, Hans-Joachim and others},
  journal={Fragmentation: Toward Accurate Calculations on Complex Molecular Systems},
  pages={1--79},
  year={2017},
  publisher={Wiley Online Library}
}

@article{king2021ranked,
  title={A ranked-orbital approach to select active spaces for high-throughput multireference computation},
  author={King, Daniel S and Gagliardi, Laura},
  journal={Journal of Chemical Theory and Computation},
  volume={17},
  number={5},
  pages={2817--2831},
  year={2021},
  publisher={ACS Publications}
}

@article{sax2012localization,
  title={Localization of molecular orbitals on fragments},
  author={Sax, Alexander F},
  journal={Journal of Computational Chemistry},
  volume={33},
  number={17},
  pages={1495--1510},
  year={2012},
  publisher={Wiley Online Library}
}

@article{aquilante2006fast,
  title={Fast noniterative orbital localization for large molecules},
  author={Aquilante, Francesco and others},
  journal={The Journal of chemical physics},
  volume={125},
  number={17},
  year={2006},
  publisher={AIP Publishing}
}

@article{alcacer2007book,
  title={Introdu{\c{c}}{\~a}o {\`a} qu{\'\i}mica qu{\^a}ntica computacional},
  author={Alc{\'a}cer, Lu{\'\i}s},
  journal={Energia},
  volume={265},
  number={268},
  pages={273},
  year={2007}
}

@book{morgante2023molecular,
  title={Molecular Orbitals},
  author={Morgante, Pierpaolo Pier and Autschbach, Jochen},
  year={2023},
  publisher={American Chemical Society}
}

@article{lu2023quantum,
  title={Quantum computing and industrial information integration: A review},
  author={Lu, Yang and others},
  journal={Journal of Industrial Information Integration},
  volume={35},
  pages={100511},
  year={2023},
  publisher={Elsevier}
}

@article{de2023limitations,
  title={Limitations of variational quantum algorithms: a quantum optimal transport approach},
  author={De Palma, Giacomo and others},
  journal={PRX Quantum},
  volume={4},
  number={1},
  pages={010309},
  year={2023},
  publisher={APS}
}

@article{bharti2022noisy,
  title={Noisy intermediate-scale quantum algorithms},
  author={Bharti, Kishor and others},
  journal={Reviews of Modern Physics},
  volume={94},
  number={1},
  pages={015004},
  year={2022},
  publisher={APS}
}


@article{shikano2021post,
  title={Post-Hartree--Fock method in quantum chemistry for quantum computer},
  author={Shikano, Yutaka and others},
  journal={The European Physical Journal Special Topics},
  volume={230},
  number={4},
  pages={1037--1051},
  year={2021},
  publisher={Springer}
}


@article{dominguez2024electron,
  title={Toward a Quantum Computing Formulation of the Electron Nuclear Dynamics Method via Fukutome Unitary Representation},
  author={Dom{\'\i}nguez, Juan C and de Farias, Ismael and Morales, Jorge A},
  journal={arXiv preprint arXiv:2411.17657},
  year={2024}
}

@article{gulania2021limitations,
  title={Limitations of Hartree--Fock with quantum resources},
  author={Gulania, Sahil and Whitfield, James Daniel},
  journal={The Journal of Chemical Physics},
  volume={154},
  number={4},
  year={2021},
  publisher={AIP Publishing}
}

@article{jimenez2011generalized,
  title={Generalized hartree--fock description of molecular dissociation},
  author={Jim{\'e}nez-Hoyos, Carlos A and Henderson, Thomas M and Scuseria, Gustavo E},
  journal={Journal of chemical theory and computation},
  volume={7},
  number={9},
  pages={2667--2674},
  year={2011},
  publisher={ACS Publications}
}

@article{panas2023electron,
  title={Where the Electron Correlation Energy resides within Hartree-Fock Theory},
  author={Panas, Itai},
  journal={Authorea Preprints},
  year={2023},
  publisher={Authorea}
}


@article{prasad2021performance,
  title={Performance of small basis set Hartree--Fock methods for modeling non-covalent interactions},
  author={Prasad, Viki Kumar and OTERO-DE-LA-ROZA, Alberto and DiLabio, Gino A},
  journal={Electronic Structure},
  volume={3},
  number={3},
  pages={034007},
  year={2021},
  publisher={IOP Publishing}
}

@article{davidson2022viewpoint,
  title={A viewpoint on population analyses},
  author={Davidson, Ernest R and Clark, Aurora E},
  journal={International journal of quantum chemistry},
  volume={122},
  number={8},
  pages={e26860},
  year={2022},
  publisher={Wiley Online Library}
}


@article{le2023correlated,
  title={Correlated reference-assisted variational quantum eigensolver},
  author={Le, Nhan Trong and Tran, Lan Nguyen},
  journal={The Journal of Physical Chemistry A},
  volume={127},
  number={24},
  pages={5222--5230},
  year={2023},
  publisher={ACS Publications}
}


@article{gibney2022density,
  title={Density functional theory transformed into a one-electron reduced-density-matrix functional theory for the capture of static correlation},
  author={Gibney, Daniel and Boyn, Jan-Niklas and Mazziotti, David A},
  journal={The Journal of Physical Chemistry Letters},
  volume={13},
  number={6},
  pages={1382--1388},
  year={2022},
  publisher={ACS Publications}
}

@article{yuan2022quantification,
  title={Quantification of electron correlation for approximate quantum calculations},
  author={Yuan, Shunyue and Chang, Yueqing and Wagner, Lucas K},
  journal={The Journal of Chemical Physics},
  volume={157},
  number={19},
  year={2022},
  publisher={AIP Publishing}
}

@article{santos2014application,
  title={Application of Hartree-Fock method for modeling of bioactive molecules using SAR and QSPR},
  author={Santos, Cleydson BR and others},
  journal={Computational Molecular Bioscience},
  volume={4},
  number={1},
  pages={1--24},
  year={2014},
  publisher={Scientific Research Publishing}
}


@article{hu2024student,
  title={Student understanding of the Bloch sphere},
  author={Hu, Peter and Li, Yangqiuting and Mong, Roger SK and Singh, Chandralekha},
  journal={European Journal of Physics},
  volume={45},
  number={2},
  pages={025705},
  year={2024},
  publisher={IOP Publishing}
}

@article{cadi2024folded,
  title={Folded spectrum vqe: A quantum computing method for the calculation of molecular excited states},
  author={Cadi Tazi, Lila and Thom, Alex JW},
  journal={Journal of Chemical Theory and Computation},
  volume={20},
  number={6},
  pages={2491--2504},
  year={2024},
  publisher={ACS Publications}
}


@article{weidman2024quantum,
  title={Quantum computing and chemistry},
  author={Weidman, Jared D and others},
  journal={Cell Reports Physical Science},
  volume={5},
  number={9},
  year={2024},
  publisher={Elsevier}
}

@article{mineh2023accelerating,
  title={Accelerating the variational quantum eigensolver using parallelism},
  author={Mineh, Lana and Montanaro, Ashley},
  journal={Quantum Science and Technology},
  volume={8},
  number={3},
  pages={035012},
  year={2023},
  publisher={IOP Publishing}
}

@article{ding2022quantum,
  title={Quantum correlations in molecules: from quantum resourcing to chemical bonding},
  author={Ding, Lexin and others},
  journal={Quantum Science and Technology},
  volume={8},
  number={1},
  pages={015015},
  year={2022},
  publisher={IOP Publishing}
}


@article{huang2006entanglement,
  title={Entanglement and electron correlation in quantum chemistry calculations},
  author={Huang, Zhen and Wang, Hefeng and Kais, Sabre},
  journal={Journal of Modern Optics},
  volume={53},
  number={16-17},
  pages={2543--2558},
  year={2006},
  publisher={Taylor \& Francis}
}

@article{rietsche2022quantum,
  title={Quantum computing},
  author={Rietsche, Roman and others},
  journal={Electronic Markets},
  volume={32},
  number={4},
  pages={2525--2536},
  year={2022},
  publisher={Springer}
}
@incollection{khang2024introduction,
  title={Introduction to quantum computing and its integration applications},
  author={Khang, Alex and others},
  booktitle={Applications and principles of quantum computing},
  pages={25--45},
  year={2024},
  publisher={IGI Global Scientific Publishing}
}
@book{griffiths2011mecanica,
  title={Mec{\^a}nica qu{\^a}ntica},
  author={Griffiths, David Jeffrey and Freitas, Lara},
  year={2011},
  publisher={Pearson Prentice Hall}
}

@incollection{townsend2019post,
  title={Post-Hartree-Fock methods: configuration interaction, many-body perturbation theory, coupled-cluster theory},
  author={Townsend, Jacob and Kirkland, Justin K and Vogiatzis, Konstantinos D},
  booktitle={Mathematical Physics in Theoretical Chemistry},
  pages={63--117},
  year={2019},
  publisher={Elsevier}
}

@article{andersson2022quantum,
  title={Quantum computing for chemical and biomolecular product design},
  author={Andersson, Martin P and others},
  journal={Current Opinion in Chemical Engineering},
  volume={36},
  pages={100754},
  year={2022},
  publisher={Elsevier}
}


@incollection{aaronson2024makes,
  title={What makes quantum computing so hard to explain?},
  author={Aaronson, Scott},
  booktitle={Pi und Co. Kaleidoskop der Mathematik},
  pages={356--359},
  year={2024},
  publisher={Springer}
}

@article{nofer2023quantum,
  title={Quantum Computing},
  author={Nofer, Michael and others},
  journal={Business \& Information Systems Engineering},
  volume={65},
  number={4},
  pages={361--367},
  year={2023},
  publisher={Springer}
}


@book{nielsen2010quantum,
  title={Quantum computation and quantum information},
  author={Nielsen, Michael A and Chuang, Isaac L},
  year={2010},
  publisher={Cambridge university press}
}


@article{shafique2024quantum,
  title={Quantum computing: circuits, algorithms, and applications},
  author={Shafique, Muhammad Ali and Munir, Arslan and Latif, Imran},
  journal={IEEE Access},
  volume={12},
  pages={22296--22314},
  year={2024},
  publisher={IEEE}
}


@book{baer1996unimolecular,
  title={Unimolecular reaction dynamics: theory and experiments},
  author={Baer, Tomas and Hase, William L},
  volume={31},
  year={1996},
  publisher={Oxford university press}
}

@article{suits2008roaming,
  title={Roaming atoms and radicals: a new mechanism in molecular dissociation},
  author={Suits, Arthur G},
  journal={Accounts of chemical research},
  volume={41},
  number={7},
  pages={873--881},
  year={2008},
  publisher={ACS Publications}
}


@article{oka2013interstellar,
  title={Interstellar {H}$3^+$},
  author={Oka, Takeshi},
  journal={Chemical Reviews},
  volume={113},
  number={12},
  pages={8738--8761},
  year={2013},
  publisher={ACS Publications}
}

@article{coester1960short,
  title={Short-range correlations in nuclear wave functions},
  author={Coester, Fritz and K{\"u}mmel, Hermann},
  journal={Nuclear Physics},
  volume={17},
  pages={477--485},
  year={1960},
  publisher={Elsevier}
}


@article{smith1992ion,
  title={The ion chemistry of interstellar clouds},
  author={Smith, David},
  journal={Chemical reviews},
  volume={92},
  number={7},
  pages={1473--1485},
  year={1992},
  publisher={ACS Publications}
}

@article{kramer1999ch5+,
  title={{CH}$_5^+$ stability and mass spectrometry},
  author={Kramer, George M},
  journal={Science},
  volume={286},
  number={5442},
  pages={1051--1051},
  year={1999},
  publisher={American Association for the Advancement of Science}
}

@article{herbst2005chemistry,
  title={Chemistry of star-forming regions},
  author={Herbst, Eric},
  journal={The Journal of Physical Chemistry A},
  volume={109},
  number={18},
  pages={4017--4029},
  year={2005},
  publisher={ACS Publications}
}

@article{bayach2023hydrogen,
  title={Hydrogen dissociation reaction on first-row transition metal doped nanobelts},
  author={Bayach, Imene and others},
  journal={Materials},
  volume={16},
  number={7},
  pages={2792},
  year={2023},
  publisher={MDPI}
}

@article{ngan2022hydrogen,
  title={Hydrogen dissociation controls 1-hexyne selective hydrogenation on dilute Pd-in-Au catalysts},
  author={Ngan, Hio Tong and others},
  journal={ACS Catalysis},
  volume={12},
  number={21},
  pages={13321--13333},
  year={2022},
  publisher={ACS Publications}
}

@article{kowalski2006dissociation,
  title={On the dissociation equilibrium of H2 in very cool, helium-rich white dwarf atmospheres},
  author={Kowalski, Piotr M},
  journal={The Astrophysical Journal},
  volume={641},
  number={1},
  pages={488},
  year={2006},
  publisher={IOP Publishing}
}


@article{schreiner2000does,
  title={Does CH5+ Have (a)“Structure?” A tough test for experiment and theory},
  author={Schreiner, Peter R},
  journal={Angewandte Chemie International Edition},
  volume={39},
  number={18},
  pages={3239--3241},
  year={2000},
  publisher={Wiley Online Library}
}


@article{simko2022quantum,
  title={Quantum-Chemical and Quantum-Graph Models of the Dynamical Structure of CH5+},
  author={Simk{\'o}, Ir{\'e}n and F{\'a}bri, Csaba and Cs{\'a}sz{\'a}r, Attila G},
  journal={Journal of Chemical Theory and Computation},
  volume={19},
  number={1},
  pages={42--50},
  year={2022},
  publisher={ACS Publications}
}


@article{kwon2023mechanism,
  title={What is the Mechanism of {H}$3^+$ Formation from Cyclopropane?},
  author={Kwon, Sung and others},
  journal={The Journal of Physical Chemistry A},
  volume={127},
  number={41},
  pages={8633--8638},
  year={2023},
  publisher={ACS Publications}
}


@article{longo2020overlap,
  title={Overlap properties of chemical bonds in generic systems including unusual bonding situations},
  author={Renaldo T {Moura Jr} and others},
  journal={Journal of Molecular Modeling},
  volume={26},
  number={11},
  pages={301},
  year={2020},
  publisher={Springer}
}

@article{zhao2021fermionic,
  title={Fermionic partial tomography via classical shadows},
  author={Zhao, Andrew and Rubin, Nicholas C and Miyake, Akimasa},
  journal={Physical Review Letters},
  volume={127},
  number={11},
  pages={110504},
  year={2021},
  publisher={APS}
}

@inproceedings{cross2018ibm,
  title={The IBM Q experience and QISKit open-source quantum computing software},
  author={Cross, Andrew},
  booktitle={APS March meeting abstracts},
  volume={2018},
  pages={L58--003},
  year={2018}
}

@article{blanksby2003bond,
  title={Bond dissociation energies of organic molecules},
  author={Blanksby, Stephen J and Ellison, G Barney},
  journal={Accounts of chemical research},
  volume={36},
  number={4},
  pages={255--263},
  year={2003},
  publisher={ACS Publications}
}

@article{fang2022study,
  title={Study on high-temperature hydrogen dissociation for nuclear thermal propulsion reactor},
  author={Fang, Yuliang others},
  journal={Nuclear Engineering and Design},
  volume={392},
  pages={111753},
  year={2022},
  publisher={Elsevier}
}

@article{fleming2006nature,
  title={Nature of the chemical bond in protonated methane},
  author={Fleming, Felipe P and Barbosa, Andr{\'e} GH and Esteves, Pierre M},
  journal={The Journal of Physical Chemistry A},
  volume={110},
  number={43},
  pages={11903--11905},
  year={2006},
  publisher={ACS Publications}
}

@article{zhou2016aluminum,
  title={Aluminum nanocrystals as a plasmonic photocatalyst for hydrogen dissociation},
  author={Zhou, Linan and others},
  journal={Nano letters},
  volume={16},
  number={2},
  pages={1478--1484},
  year={2016},
  publisher={ACS Publications}
}

@article{zhou2023ultrafast,
  title={Ultrafast formation dynamics of D3+ from the light-driven bimolecular reaction of the D2--D2 dimer},
  author={Zhou, Lianrong and Ni, Hongcheng and others},
  journal={Nature Chemistry},
  volume={15},
  number={9},
  pages={1229--1235},
  year={2023},
  publisher={Nature Publishing Group UK London}
}

@article{olah1997kekule,
  title={From Kekul{\'e}'s tetravalent methane to five-, six-, and seven-coordinate protonated methanes},
  author={Olah, George A and Rasul, Golam},
  journal={Accounts of chemical research},
  volume={30},
  number={6},
  pages={245--250},
  year={1997},
  publisher={ACS Publications}
}


@article{sayfutyarova2017automated,
  title={Automated construction of molecular active spaces from atomic valence orbitals},
  author={Sayfutyarova, Elvira R and Sun, Qiming and Chan, Garnet Kin-Lic and Knizia, Gerald},
  journal={Journal of chemical theory and computation},
  volume={13},
  number={9},
  pages={4063--4078},
  year={2017},
  publisher={ACS Publications}
}


@article{metcalf2020resource,
  title={Resource-efficient chemistry on quantum computers with the variational quantum eigensolver and the double unitary coupled-cluster approach},
  author={Metcalf, Mekena and Bauman, Nicholas P and Kowalski, Karol and De Jong, Wibe A},
  journal={Journal of chemical theory and computation},
  volume={16},
  number={10},
  pages={6165--6175},
  year={2020},
  publisher={ACS Publications}
}

@article{lu2006atomic,
  title={Atomic orbitals in molecules: general electronegativity and improvement of Mulliken population analysis},
  author={Lu, Haigang and Dai, Dadi and Yang, Pin and Li, Lemin},
  journal={Physical Chemistry Chemical Physics},
  volume={8},
  number={3},
  pages={340--346},
  year={2006},
  publisher={Royal Society of Chemistry}
}


@book{berezin2012schrodinger,
  title={The Schr{\"o}dinger Equation},
  author={Berezin, Feliks Aleksandrovich and Shubin, Mikhail},
  volume={66},
  year={2012},
  publisher={Springer Science \& Business Media}
}

@article{nakatsuji2015free,
  title={Free-complement local-Schr{\"o}dinger-equation method for solving the Schr{\"o}dinger equation of atoms and molecules: Basic theories and features},
  author={Nakatsuji, Hiroshi and Nakashima, Hiroyuki},
  journal={The Journal of Chemical Physics},
  volume={142},
  number={8},
  year={2015},
  publisher={AIP Publishing}
}

@book{schaefer2012quantum,
  title={Quantum chemistry: the development of ab initio methods in molecular electronic structure theory},
  author={Schaefer III, Henry F},
  year={2012},
  publisher={Courier Corporation}
}


@article{chaganti2024execution,
  title={Execution of a quantum algorithm for calculating energies of some quantum mechanical systems},
  author={Chaganti, Siddhartha K and Kesari, Amit S and Chowdhury, Chandra},
  journal={Chemical Physics},
  volume={576},
  pages={112082},
  year={2024},
  publisher={Elsevier}
}


@article{feldmann2024complete,
  title={Complete Active Space Iterative Coupled Cluster Theory},
  author={Feldmann, Robin and others},
  journal={arXiv preprint arXiv:2404.06070},
  year={2024}
}

@article{babbush2023quantum,
  title={Quantum simulation of exact electron dynamics can be more efficient than classical mean-field methods},
  author={Babbush, Ryan and others},
  journal={Nature Communications},
  volume={14},
  number={1},
  pages={4058},
  year={2023},
  publisher={Nature Publishing Group UK London}
}

@article{kitaev1995quantum,
  title={Quantum measurements and the Abelian stabilizer problem},
  author={Kitaev, A Yu},
  journal={arXiv preprint quant-ph/9511026},
  year={1995}
}

@article{cleve1998quantum,
  title={Quantum algorithms revisited},
  author={Cleve, Richard and others},
  journal={Proceedings of the Royal Society of London. Series A: Mathematical, Physical and Engineering Sciences},
  volume={454},
  number={1969},
  pages={339--354},
  year={1998},
  publisher={The Royal Society}
}


@article{aireddy2022heterolytic,
  title={Heterolytic dissociation of H2 in heterogeneous catalysis},
  author={Aireddy, Divakar R and Ding, Kunlun},
  journal={ACS Catalysis},
  volume={12},
  number={8},
  pages={4707--4723},
  year={2022},
  publisher={ACS Publications}
}


@article{ollitrault2020hardware,
  title={Hardware efficient quantum algorithms for vibrational structure calculations},
  author={Ollitrault, Pauline J and others},
  journal={Chemical science},
  volume={11},
  number={26},
  pages={6842--6855},
  year={2020},
  publisher={Royal Society of Chemistry}
}

@article{anand2022quantum,
  title={A quantum computing view on unitary coupled cluster theory},
  author={Anand, Abhinav and Schleich, Philipp and Alperin-Lea, Sumner and Jensen, Phillip WK and Sim, Sukin and D{\'\i}az-Tinoco, Manuel and Kottmann, Jakob S and Degroote, Matthias and Izmaylov, Artur F and Aspuru-Guzik, Al{\'a}n},
  journal={Chemical Society Reviews},
  volume={51},
  number={5},
  pages={1659--1684},
  year={2022},
  publisher={Royal Society of Chemistry}
}


@article{cohen2012challenges,
  title={Challenges for density functional theory},
  author={Cohen, Aron J and Mori-S{\'a}nchez, Paula and Yang, Weitao},
  journal={Chemical reviews},
  volume={112},
  number={1},
  pages={289--320},
  year={2012},
  publisher={ACS Publications}
}


@article{gao2021molecular,
  title={Molecular photodissociation in the vacuum ultraviolet region: implications for astrochemistry and planetary atmospheric chemistry},
  author={Gao, Hong},
  journal={Molecular Physics},
  volume={119},
  number={7},
  pages={e1861354},
  year={2021},
  publisher={Taylor \& Francis}
}


@article{huang2024molecular,
  title={Molecular dissociation of DTMS tailoring cellulose regeneration and hydrophobic modification for building highly transparent cellulose films},
  author={Huang, Chengling and others},
  journal={Journal of Cleaner Production},
  volume={451},
  pages={142107},
  year={2024},
  publisher={Elsevier}
}


@article{suresh2022molecular,
  title={Molecular electrostatic potential analysis: A powerful tool to interpret and predict chemical reactivity},
  author={Suresh, Cherumuttathu H and Remya, Geetha S and Anjalikrishna, Puthannur K},
  journal={Wiley Interdisciplinary Reviews: Computational Molecular Science},
  volume={12},
  number={5},
  pages={e1601},
  year={2022},
  publisher={Wiley Online Library}
}


@article{kato2016visualizing,
  title={Visualizing charge densities and electrostatic potentials in materials by synchrotron X-ray powder diffraction},
  author={Kato, Kenichi and Tanaka, Hiroshi},
  journal={Advances in Physics: X},
  volume={1},
  number={1},
  pages={55--80},
  year={2016},
  publisher={Taylor \& Francis}
}

@article{de2023dft,
  title={DFT and TD-DFT study of hydrogen bonded complexes of aspartic acid and n water (n= 1 and 2)},
  author={de Lima, Amanda Marques and Fraz{\~a}o, Nilton Ferreira and Velardez, Gustavo Fabi{\'a}n},
  journal={Journal of Molecular Modeling},
  volume={29},
  number={4},
  pages={94},
  year={2023},
  publisher={Springer}
}

@incollection{cortes2023introduction,
  title={Introduction to QTAIM and beyond},
  author={Cort{\'e}s-Guzm{\'a}n, Fernando and Rodr{\'\i}guez, Juan I and Anderson, James SM},
  booktitle={Advances in Quantum Chemical Topology Beyond QTAIM},
  pages={1--19},
  year={2023},
  publisher={Elsevier}
}


@article{popelier2014qtaim,
  title={The QTAIM perspective of chemical bonding},
  author={Popelier, Paul Lode Albert},
  journal={The chemical bond: fundamental aspects of chemical bonding},
  pages={271--308},
  year={2014},
  publisher={Wiley Online Library}
}

@article{kang2008efficient,
  title={An efficient method for calculating atomic charges of peptides and proteins from electronic populations},
  author={Kang, Young Kee and Scheraga, Harold A},
  journal={The Journal of Physical Chemistry B},
  volume={112},
  number={17},
  pages={5470--5478},
  year={2008},
  publisher={ACS Publications}
}


@article{skogh2024electron,
  title={The electron density: a fidelity witness for quantum computation},
  author={Skogh, M{\aa}rten and others},
  journal={Chemical Science},
  volume={15},
  number={6},
  pages={2257--2265},
  year={2024},
  publisher={Royal Society of Chemistry}
}

@book{djordjevic2021quantum,
  title={Quantum information processing, quantum computing, and quantum error correction: an engineering approach},
  author={Djordjevic, Ivan B},
  year={2021},
  publisher={Academic Press}
}

@article{livingston2022experimental,
  title={Experimental demonstration of continuous quantum error correction},
  author={Livingston, William P and others},
  journal={Nature communications},
  volume={13},
  number={1},
  pages={2307},
  year={2022},
  publisher={Nature Publishing Group UK London}
}


@article{cai2023quantum,
  title={Quantum error mitigation},
  author={Cai, Zhenyu and others},
  journal={Reviews of Modern Physics},
  volume={95},
  number={4},
  pages={045005},
  year={2023},
  publisher={APS}
}

@misc{xanadu2025,
  author = {Xanadu},
  title = {Xanadu | Welcome to Xanadu},
  year = {2025},
  url = {https://www.xanadu.ai/},
  note = {Access in: 1 fev. 2025}
}

@article{schlosshauer2019quantum,
  title={Quantum decoherence},
  author={Schlosshauer, Maximilian},
  journal={Physics Reports},
  volume={831},
  pages={1--57},
  year={2019},
  publisher={Elsevier}
}


@article{endo2021hybrid,
  title={Hybrid quantum-classical algorithms and quantum error mitigation},
  author={Endo, Suguru and others},
  journal={Journal of the Physical Society of Japan},
  volume={90},
  number={3},
  pages={032001},
  year={2021},
  publisher={The Physical Society of Japan}
}

@article{adebayo2023variational,
  title={Variational Quantum-Classical Algorithms: A Review of Theory, Applications, and Opportunities},
  author={Adebayo, Philip and Basaky, Frederick and Osaghae, Edgar},
  journal={UMYU Scientifica},
  volume={2},
  number={4},
  pages={65--75},
  year={2023}
}


@article{hu2023progress,
  title={Progress in quantum teleportation},
  author={Hu, Xiao-Min and others},
  journal={Nature Reviews Physics},
  volume={5},
  number={6},
  pages={339--353},
  year={2023},
  publisher={Nature Publishing Group UK London}
}


@article{google2020hartree,
  title={Hartree-Fock on a superconducting qubit quantum computer},
  author={{Google AI Quantum} and others},
  journal={Science},
  volume={369},
  number={6507},
  pages={1084--1089},
  year={2020},
  publisher={American Association for the Advancement of Science}
}

@book{minkin2012dipole,
  title={Dipole moments in organic chemistry},
  author={Minkin, Vladimir Isaakovich},
  year={2012},
  publisher={Springer Science \& Business Media}
}

@incollection{deb2016multi,
  title={Multi-objective optimization},
  author={Deb, Kalyanmoy and Sindhya, Karthik and Hakanen, Jussi},
  booktitle={Decision sciences},
  pages={161--200},
  year={2016},
  publisher={CRC Press}
}
@inproceedings{duan2025analyzing,
  title={Analyzing and Optimizing Perturbation of DP-SGD Geometrically},
  author={Duan, Jiawei and Hu, Haibo and Ye, Qingqing and Sun, Xinyue},
  booktitle={2025 IEEE 41st International Conference on Data Engineering (ICDE)},
  pages={3439--3452},
  year={2025},
  organization={IEEE Computer Society}
}

@article{landi2018quantum,
  title={Quantum information and quantum noise},
  author={Landi, Gabriel T},
  journal={en. graduate course in Quantum Information and Quantum noise},
  year={2018}
}


@article{hazra2024quantifying,
  title={Quantifying coherence with principal diagonal elements of density matrix},
  author={Hazra, Manis and Goswami, Debabrata},
  journal={APL Quantum},
  volume={1},
  number={3},
  year={2024},
  publisher={AIP Publishing}
}

@misc{ibm_density_matrices,
  author       = {{IBM QUANTUM}},
  title        = {General Formulation of Quantum Information},
  year         = {2024},
  note         = {Available at: \url{https://learning.quantum.ibm.com/course/general-formulation-of-quantum-information/density-matrices#reduced-states-and-the-partial-trace} (accessed June 21, 2025)},
}


@article{chai2014root,
  title={Root mean square error (RMSE) or mean absolute error (MAE)?--Arguments against avoiding RMSE in the literature},
  author={Chai, Tianfeng and Draxler, Roland R},
  journal={Geoscientific model development},
  volume={7},
  number={3},
  pages={1247--1250},
  year={2014},
  publisher={Copernicus Publications G{\"o}ttingen, Germany}
}

@article{sun2018pyscf,
  title={PySCF: the Python-based simulations of chemistry framework},
  author={Sun, Qiming and Berkelbach, Timothy C and Blunt, Nick S and Booth, George H and Guo, Sheng and others},
  journal={Wiley Interdisciplinary Reviews: Computational Molecular Science},
  volume={8},
  number={1},
  pages={e1340},
  year={2018},
  publisher={Wiley Online Library}
}

@article{lew2025efficient,
  title={Efficient Energy Measurement of Chemical Systems via One-Particle Reduced Density Matrix: A NOF-VQE Approach for Optimized Sampling},
  author={Lew-Yee, Juan Felipe Huan and Piris, Mario},
  journal={Journal of Chemical Theory and Computation},
  volume={21},
  number={5},
  pages={2402--2413},
  year={2025},
  publisher={ACS Publications}
}

@article{tilly2021reduced,
  title={Reduced density matrix sampling: Self-consistent embedding and multiscale electronic structure on current generation quantum computers},
  author={Tilly, Jules and others},
  journal={Physical Review Research},
  volume={3},
  number={3},
  pages={033230},
  year={2021},
  publisher={APS}
}


@article{gadre2021electrostatic,
  title={Electrostatic potential topology for probing molecular structure, bonding and reactivity},
  author={Gadre, Shridhar R and Suresh, Cherumuttathu H and Mohan, Neetha},
  journal={Molecules},
  volume={26},
  number={11},
  pages={3289},
  year={2021},
  publisher={MDPI}
}

@article{cerezo2021variational,
  title={Variational quantum algorithms},
  author={Cerezo, Marco and others},
  journal={Nature Reviews Physics},
  volume={3},
  number={9},
  pages={625--644},
  year={2021},
  publisher={Nature Publishing Group UK London}
}

@article{abrams1999quantum,
  title={Quantum algorithm providing exponential speed increase for finding eigenvalues and eigenvectors},
  author={Abrams, Daniel S and Lloyd, Seth},
  journal={Physical Review Letters},
  volume={83},
  number={24},
  pages={5162},
  year={1999},
  publisher={APS}
}

@article{aspuru2005simulated,
  title={Simulated quantum computation of molecular energies},
  author={Aspuru-Guzik, Al{\'a}n and others},
  journal={Science},
  volume={309},
  number={5741},
  pages={1704--1707},
  year={2005},
  publisher={American Association for the Advancement of Science}
}

@article{peruzzo2014variational,
  title={A variational eigenvalue solver on a photonic quantum processor},
  author={Peruzzo, Alberto and others},
  journal={Nature communications},
  volume={5},
  number={1},
  pages={4213},
  year={2014},
  publisher={Nature Publishing Group UK London}
}


@article{mcclean2016theory,
  title={The theory of variational hybrid quantum-classical algorithms},
  author={McClean, Jarrod R and others},
  journal={New Journal of Physics},
  volume={18},
  number={2},
  pages={023023},
  year={2016},
  publisher={IOP Publishing}
}

@article{qi2024variational,
  title={Variational quantum algorithms: fundamental concepts, applications and challenges},
  author={Qi, Han and others},
  journal={Quantum Information Processing},
  volume={23},
  number={6},
  pages={224},
  year={2024},
  publisher={Springer}
}

@article{fedorov2022vqe,
  title={VQE method: a short survey and recent developments},
  author={Fedorov, Dmitry A and others},
  journal={Materials Theory},
  volume={6},
  number={1},
  pages={2},
  year={2022},
  publisher={Springer}
}

@article{zaytsev2024calculation,
  title={Calculation of the moscovium ground-state energy by quantum algorithms},
  author={Zaytsev, VA and others},
  journal={International Journal of Quantum Chemistry},
  volume={124},
  number={1},
  pages={e27232},
  year={2024},
  publisher={Wiley Online Library}
}

@article{tilly2022variational,
  title={The variational quantum eigensolver: a review of methods and best practices},
  author={Tilly, Jules and others},
  journal={Physics Reports},
  volume={986},
  pages={1--128},
  year={2022},
  publisher={Elsevier}
}

@article{cao2019quantum,
  title={Quantum chemistry in the age of quantum computing},
  author={Cao, Yudong and others},
  journal={Chemical reviews},
  volume={119},
  number={19},
  pages={10856--10915},
  year={2019},
  publisher={ACS Publications}
}


@article{tranter2018comparison,
  title={A comparison of the Bravyi--Kitaev and Jordan--Wigner transformations for the quantum simulation of quantum chemistry},
  author={Tranter, Andrew and others},
  journal={Journal of chemical theory and computation},
  volume={14},
  number={11},
  pages={5617--5630},
  year={2018},
  publisher={ACS Publications}
}

@article{li2022unified,
  title={A unified framework of transformations based on the Jordan--Wigner transformation},
  author={Li, Qing-Song and others},
  journal={The Journal of Chemical Physics},
  volume={157},
  number={13},
  year={2022},
  publisher={AIP Publishing}
}

@article{mcardle2020quantum,
  title={Quantum computational chemistry},
  author={McArdle, Sam and others},
  journal={Reviews of Modern Physics},
  volume={92},
  number={1},
  pages={015003},
  year={2020},
  publisher={APS}
}

@book{cramer2013essentials,
  title={Essentials of computational chemistry: theories and models},
  author={Cramer, Christopher J},
  year={2013},
  publisher={John Wiley \& Sons}
}


@article{wang2021noise,
  title={Noise-induced barren plateaus in variational quantum algorithms},
  author={Wang, Samson and others},
  journal={Nature communications},
  volume={12},
  number={1},
  pages={6961},
  year={2021},
  publisher={Nature Publishing Group UK London}
}

@article{liu2024mitigating,
  title={Mitigating barren plateaus of variational quantum eigensolvers},
  author={Liu, Xia and others},
  journal={IEEE Transactions on Quantum Engineering},
  year={2024},
  publisher={IEEE}
}

@article{du2022quantum,
  title={Quantum circuit architecture search for variational quantum algorithms},
  author={Du, Yuxuan and others},
  journal={npj Quantum Information},
  volume={8},
  number={1},
  pages={62},
  year={2022},
  publisher={Nature Publishing Group UK London}
}

@article{preskill2018quantum,
  title={Quantum computing in the NISQ era and beyond},
  author={Preskill, John},
  journal={Quantum},
  volume={2},
  pages={79},
  year={2018},
  publisher={Verein zur F{\"o}rderung des Open Access Publizierens in den Quantenwissenschaften}
}


@article{grant2019initialization,
  title={An initialization strategy for addressing barren plateaus in parametrized quantum circuits},
  author={Grant, Edward and others},
  journal={Quantum},
  volume={3},
  pages={214},
  year={2019},
  publisher={Verein zur F{\"o}rderung des Open Access Publizierens in den Quantenwissenschaften}
}

@inproceedings{zhu2022brief,
  title={A brief survey of quantum architecture search},
  author={Zhu, Weiwei and Pi, Jiangtao and Peng, Qiuyuan},
  booktitle={Proceedings of the 6th International Conference on Algorithms, Computing and Systems},
  pages={1--5},
  year={2022}
}

@article{martyniuk2024quantum,
  title={Quantum Architecture Search: A Survey},
  author={Martyniuk, Darya and Jung, Johannes and Paschke, Adrian},
  journal={arXiv preprint arXiv:2406.06210},
  year={2024}
}


@article{grimsley2019adaptive,
  title={An adaptive variational algorithm for exact molecular simulations on a quantum computer},
  author={Grimsley, Harper R and others},
  journal={Nature communications},
  volume={10},
  number={1},
  pages={3007},
  year={2019},
  publisher={Nature Publishing Group UK London}
}


@article{tang2021qubit,
  title={qubit-adapt-vqe: An adaptive algorithm for constructing hardware-efficient ans{\"a}tze on a quantum processor},
  author={Tang, Ho Lun and others},
  journal={PRX Quantum},
  volume={2},
  number={2},
  pages={020310},
  year={2021},
  publisher={APS}
}


@article{anastasiou2024tetris,
  title={TETRIS-ADAPT-VQE: An adaptive algorithm that yields shallower, denser circuit ans{\"a}tze},
  author={Anastasiou, Panagiotis G and others},
  journal={Physical Review Research},
  volume={6},
  number={1},
  pages={013254},
  year={2024},
  publisher={APS}
}


@article{huang2022robust,
  title={Robust resource-efficient quantum variational ansatz through an evolutionary algorithm},
  author={Huang, Yuhan and others},
  journal={Physical Review A},
  volume={105},
  number={5},
  pages={052414},
  year={2022},
  publisher={APS}
}

@article{patel2024curriculum,
  title={Curriculum reinforcement learning for quantum architecture search under hardware errors},
  author={Patel, Yash J and others},
  journal={arXiv preprint arXiv:2402.03500},
  year={2024}
}

@article{wang2023automated,
  title={Automated quantum circuit design with nested monte carlo tree search},
  author={Wang, Peiyong and others},
  journal={IEEE Transactions on Quantum Engineering},
  volume={4},
  pages={1--20},
  year={2023},
  publisher={IEEE}
}


@article{cai2024recognizing,
  title={Recognizing good variational quantum circuits with Monte Carlo Tree Search},
  author={Cai, Zhiqiang and others},
  journal={Quantum Machine Intelligence},
  volume={6},
  number={2},
  pages={36},
  year={2024},
  publisher={Springer}
}


@article{hehre1969self,
  title={Self-consistent molecular-orbital methods. I. Use of Gaussian expansions of Slater-type atomic orbitals},
  author={Hehre, Warren J and Stewart, Robert F and Pople, John A},
  journal={The Journal of Chemical Physics},
  volume={51},
  number={6},
  pages={2657--2664},
  year={1969},
  publisher={American Institute of Physics}
}


@article{meng2021quantum,
  title={Quantum circuit architecture optimization for variational quantum eigensolver via monto carlo tree search},
  author={Meng, Fan-Xu and others},
  journal={IEEE Transactions on Quantum Engineering},
  volume={2},
  pages={1--10},
  year={2021},
  publisher={IEEE}
}

@book{helgaker2013molecular,
  title={Molecular electronic-structure theory},
  author={Helgaker, Trygve and Jorgensen, Poul and Olsen, Jeppe},
  year={2013},
  publisher={John Wiley \& Sons}
}


@article{collins1976self,
  title={Self-consistent molecular orbital methods. XVII. Geometries and binding energies of second-row molecules. A comparison of three basis sets},
  author={Collins, John B and von R. Schleyer, Paul and Binkley, J Stephen and Pople, John A},
  journal={The Journal of Chemical Physics},
  volume={64},
  number={12},
  pages={5142--5151},
  year={1976},
  publisher={American Institute of Physics}
}
@article{bergholm2018pennylane,
  title={Pennylane: Automatic differentiation of hybrid quantum-classical computations},
  author={Bergholm, Ville and Izaac, Josh and Schuld, Maria and Gogolin, Christian and Ahmed, Shahnawaz and Ajith, Vishnu and Alam, M Sohaib and Alonso-Linaje, Guillermo and AkashNarayanan, B and Asadi, Ali and others},
  journal={arXiv preprint arXiv:1811.04968},
  year={2018}
}
@article{de2024evaluating,
  title={Evaluating Variational Quantum Eigensolver Approaches for Simplified Models of Molecular Systems: A Case Study on Protocatechuic Acid},
  author={de Jesus and others},
  journal={Molecules},
  volume={30},
  number={1},
  pages={119},
  year={2024},
  publisher={MDPI}
}
