# Supplementary material for: Improving Energy and Molecular Properties by Convergence of the One‐Particle Reduced Density Matrix in Variational Quantum Eigensolvers (VQE)
Source: J Comput Chem. 2026 Jan 5;47(1):e70289. doi: 10.1002/jcc.70289 (PMC12766880; doi:10.1002/jcc.70289)
Supplement: Supplementary file 2 — Data S2: jcc70289‐sup‐0002‐Supinfo.zip. [file JCC-47-0-s002.zip › apssamp.tex]

% ****** Start of file apssamp.tex ******
%
%   This file is part of the APS files in the REVTeX 4.2 distribution.
%   Version 4.2a of REVTeX, December 2014
%
%   Copyright (c) 2014 The American Physical Society.
%
%   See the REVTeX 4 README file for restrictions and more information.
%
% TeX'ing this file requires that you have AMS-LaTeX 2.0 installed
% as well as the rest of the prerequisites for REVTeX 4.2
%
% See the REVTeX 4 README file
% It also requires running BibTeX. The commands are as follows:
%
%  1)  latex apssamp.tex
%  2)  bibtex apssamp
%  3)  latex apssamp.tex
%  4)  latex apssamp.tex
%
\documentclass[
 reprint,
 superscriptaddress,
 %groupedaddress,
 %unsortedaddress,
 %runinaddress,
 %frontmatterverbose,
 %preprint,
 %preprintnumbers,
 %nofootinbib,
 %nobibnotes,
 %bibnotes,
 amsmath,amssymb,
 aps,
 %pra,
 %prb,
 %rmp,
 %prstab,
 %prstper,
 %floatfix,
]{revtex4-2}
\usepackage{xcolor}
\usepackage{float}
 \usepackage{multirow}
\usepackage{braket}

\usepackage{graphicx}% Include figure files
\usepackage{dcolumn}% Align table columns on decimal point
\usepackage{bm}% bold math
%\usepackage{hyperref}% add hypertext capabilities
%\usepackage[mathlines]{lineno}% Enable numbering of text and display math
%\linenumbers\relax % Commence numbering lines

%\usepackage[showframe,%Uncomment any one of the following lines to test 
%%scale=0.7, marginratio={1:1, 2:3}, ignoreall,% default settings
%%text={7in,10in},centering,
%%margin=1.5in,
%%total={6.5in,8.75in}, top=1.2in, left=0.9in, includefoot,
%%height=10in,a5paper,hmargin={3cm,0.8in},
%]{geometry}

\begin{document}

\preprint{APS/123-QED}

\title{Supplementary Material for: Improving Energy and Molecular Properties by Convergence of the One-particle Reduced Density Matrix in Variational Quantum Eigensolvers (VQE)
}% Force line breaks with \\

\author{Amanda Marques de Lima}
\email{amanda.aml002@gmail.com}
\affiliation{Departamento de Química Fundamental, Universidade Federal de Pernambuco, Recife-PE, Brazil}

\author{Erico Souza Teixeira}
\email{Correspondence to: E. S. Teixeira (E-mail: erico.teixeira@venturus.org.br)}
\affiliation{Centro de Excelência em Computação Quântica, Venturus, Campinas-SP, Brazil}

\author{Eivson Darlivam Rodrigues de Aguiar Silva}
\email{eivsondras@gmail.com}
\affiliation{Departamento de Química Fundamental, Universidade Federal de Pernambuco, Recife-PE, Brazil}

\author{Ricardo Luiz Longo}
\email{Correspondence to: R. L. Longo (E-mail: ricardo.longo@ufpe.br)}
\affiliation{Departamento de Química Fundamental, Universidade Federal de Pernambuco, Recife-PE, Brazil}


\maketitle

\renewcommand{\theequation}{S\arabic{equation}}
\renewcommand{\thefigure}{S\arabic{figure}}
\renewcommand{\thetable}{S\arabic{table}}

\onecolumngrid % muda para uma coluna larga (página inteira)


\begin{figure}[ht!]
    \centering
    \includegraphics[width=0.6 \textwidth]{fig/results/structure.pdf}
    \caption{Dissociation intermediate geometries of CH$_5^+$.}
    \phantomsection
    \label{fig:ch5+structure}
\end{figure}


\begin{table*}[!htbp]
\centering
\caption{X, Y, and Z coordinates obtained by optimizing the geometries of CH$_5^+$, R, using CISD/STO-3G.}
\scriptsize
\renewcommand{\arraystretch}{1.4}
\scalebox{0.9}{
\begin{tabular}{c|ccc|ccc|ccc|ccc|ccc}
\hline
\multirow{2}{*}{\textbf{Atom}} 
& \multicolumn{3}{c|}{\textbf{1.3}} 
& \multicolumn{3}{c|}{\textbf{1.4}} 
& \multicolumn{3}{c|}{\textbf{1.6}} 
& \multicolumn{3}{c|}{\textbf{1.8}} 
& \multicolumn{3}{c}{\textbf{2.1}} \\
\cline{2-16}
& \textbf{X} & \textbf{Y} & \textbf{Z}
& \textbf{X} & \textbf{Y} & \textbf{Z}
& \textbf{X} & \textbf{Y} & \textbf{Z}
& \textbf{X} & \textbf{Y} & \textbf{Z}
& \textbf{X} & \textbf{Y} & \textbf{Z} \\
\hline
\textbf{C1} & 0        & 0.152552 & 0 
           & 0        & 0.168216 & 0 
           & 0        & 0.226127 & 0 
           & 0        & 0.280210 & 0 
           & 0        & 0.353191 & 0 \\
\textbf{H2} & 1.116559 & 0.321770 & 0 
           & 1.112783 & 0.349956 & 0 
           & 1.114812 & 0.391534 & 0 
           & 1.124328 & 0.398212 & 0 
           & 1.134594 & 0.409237 & 0 \\
\textbf{H3} & -0.555030 & -1.061130 & 0 
           & -0.515290 & -1.115260 & 0 
           & -0.436220 & -1.285270 & 0 
           & -0.404350 & -1.438190 & 0 
           & -0.382790 & -1.667340 & 0 \\
\textbf{H4} & 0.381302 & -1.130930 & 0 
           & 0.392186 & -1.159990 & 0 
           & 0.400270 & -1.297120 & 0 
           & 0.391958 & -1.443000 & 0 
           & 0.378729 & -1.670040 & 0 \\
\textbf{H5} & -0.471420 & 0.477487 & 0.959211 
           & -0.494840 & 0.457998 & 0.960102 
           & -0.539430 & 0.417047 & 0.967258 
           & -0.555970 & 0.400858 & 0.975637 
           & -0.565270 & 0.404500 & 0.983819 \\
\textbf{H6} & -0.471420 & 0.477487 & -0.959210 
           & -0.494840 & 0.457998 & -0.960100 
           & -0.539430 & 0.417047 & -0.967260 
           & -0.555970 & 0.400858 & -0.975640 
           & -0.565270 & 0.404500 & -0.983820 \\
\hline
\end{tabular}
}
\label{tab:coord}
\end{table*}


\begin{table*}[!htbp]
\centering
\caption{CISD(4,4) and FCI energies, and associated errors (in \(E_{\text{h}}\)) for the VQE, VQE*, and VQE-LD methods using the k-UpCCGSD \textit{ansatz} within the (4,4) active space for CH\(_5^+\) structures at different bond lengths (\textit{R}).}
\scriptsize
\renewcommand{\arraystretch}{1.4}
\scalebox{1}{
\begin{tabular}{c|c ccc|c ccc}
\hline
\multirow{2}{*}{\textbf{R (\AA)}} &
\multirow{2}{*}{\textbf{Energy CISD} (\(E_{\text{h}}\))} &
\multicolumn{3}{c|}{\textbf{Error} ($\times 10^{-6}$ \(E_{\text{h}}\))} &
\multirow{2}{*}{\textbf{Energy FCI} (\(E_{\text{h}}\))} &
\multicolumn{3}{c}{\textbf{Error} ($\times 10^{-2}$ \(E_{\text{h}}\))} \\
\cline{3-5}\cline{7-9}
 & & \textbf{VQE} & \textbf{VQE*} & \textbf{VQE-LD} 
   & & \textbf{VQE} & \textbf{VQE*} & \textbf{VQE-LD} \\
\hline
1.3 & -39.91925797 & 2.20  & 1.51  & 1.50  & -40.01161394 & 9.23582 & 9.23575 & 9.2357 \\
1.4 & -39.91888320 & 0.30  & -0.15 & -0.14 & -40.01134578 & 9.24629 & 9.24624 & 9.2462 \\
1.6 & -39.91533341 & 2.73  & 2.13  & 2.13  & -40.00626161 & 9.09309 & 9.09303 & 9.0930 \\
1.8 & -39.91716922 & 67.10 & 56.50 & 56.20 & -39.99865922 & 8.15571 & 8.15465 & 8.1546 \\
2.1 & -39.90742554 & 1.38  & -0.66 & -0.70 & -39.98924407 & 8.18199 & 8.18179 & 8.1818 \\
\hline
\end{tabular}
}
\label{tab:energy-cisd-fci-kup}
\end{table*}


\begin{table}[ht!]
\centering
\scriptsize
\setlength{\tabcolsep}{6pt}
\renewcommand{\arraystretch}{1.2}
\caption{Energy (in \(E_{\text{h}}\)) and number of steps obtained with VQE-LD for the CH$_5^+$ dissociation geometries with different rates, $f$, using k-UpCCGSD within a (4,4)-active space.}
\label{tab:vqe-ld-rate-s4}
\scalebox{1}{%
\begin{tabular}{c|cc|cc|cc|cc|cc}
\hline
\multirow{2}{*}{$f$} & \multicolumn{2}{c|}{\textbf{1.3}} & \multicolumn{2}{c|}{\textbf{1.4}} & \multicolumn{2}{c|}{\textbf{1.6}} & \multicolumn{2}{c|}{\textbf{1.8}} & \multicolumn{2}{c}{\textbf{2.1}} \\
\cline{2-11}
 & \textbf{Energy} & \textbf{Steps} & \textbf{Energy} & \textbf{ Steps} &\textbf{ Energy} & \textbf{Steps} & \textbf{Energy} & \textbf{Steps} & \textbf{Energy} &\textbf{ Steps} \\ \hline
0.05 & -39.919256465& 21& -39.918883345& 20& -39.915331281& 18& -39.917112651& 40& -39.907426216& 41\\
0.10 & -39.919256465& 22& -39.918883345& 21& -39.915331281& 19& -39.917113008& 41& -39.907426223& 42\\
0.30 &  -39.919256467& 27&  -39.918883345& 26& -39.915331281& 19& -39.917190294& 1137& -39.907426279 & 50\\
0.60& -39.919256641& 525&  -39.918883345& 33& -39.915331281& 20& -39.917190475& 1409& -39.907431312& 2256\\
 1.0& -39.919256771& 1000& -39.918883345& 34& -39.915331281& 26& -39.917190512& 1613& -39.907431449&2939\\ \hline

\end{tabular}
}
\end{table}


\begin{figure}[ht!]
    \centering
    \includegraphics[width=1.0 \textwidth]{fig/results/rdm1.pdf}
    \caption{1-RDM of the intermediate dissociation geometries of CH$_5^+$, R, obtained with CISD, CASCI, VQE, VQE* and VQE-LD in the (4,4)-active space and k-UpCCGSD \textit{ansatz}. O1 to O5 refer to the occupied orbitals, while V1 to V5 are the virtual orbitals.}
    \phantomsection
    \label{fig:rdm1-4,4}
\end{figure}


\begin{figure}[ht!]
    \centering
    \includegraphics[width=0.9\textwidth]{fig/fig-casci/dif-casci(4,4)-rdm.pdf}
    \caption{1-RDM differences for VQE, VQE, and VQE-LD with respect to CASCI(4,4)* using the k-UpCCGSD \textit{ansatz} in a (4,4)-active space. O4 and O5 refer to the last two occupied orbitals, while V1 and V2 are the first two virtual orbitals.}
    \phantomsection
    \label{fig:rdm1-dif-as4}
\end{figure}


\begin{figure}[ht!]
    \centering
    \includegraphics[width=0.9\textwidth]{fig/results/rdm1-dif.pdf}
    \caption{1-RDM differences for VQE, VQE, and VQE-LD with respect to CISD(4,4)* using the k-UpCCGSD \textit{ansatz} in a (4,4) active space. O4 and O5 refer to the last two occupied orbitals, while V1 and V2 are the first two virtual orbitals.}
    \phantomsection
    \label{fig:rdm1-dif-as4-cisd}
\end{figure}


\begin{table}[ht!]
\begin{center}
\caption{Total dipole moment ($\mu$) and error \((\Delta\mu=\mu_{\mathrm{method}}-\mu_{\mathrm{CISD}})\), in Debye (D), with the k-UpCCGSD (4,4)-active space \textit{ansatz} at CH\(_5^+\) structures (\textit{R}).}
\scriptsize
\renewcommand{\arraystretch}{1.4}
\centering
\label{tab:dipole_ch5+_as4-cisd}
\scalebox{1}{%
\begin{tabular}{c|cccc|ccc}
\hline
\multirow{2}{*}{\textbf{R} (\AA)}& \multicolumn{4}{c|}{{$\mathbf{\mu}$} (D)}                           & \multicolumn{3}{c}{\textbf{$\Delta\mathbf{\mu}$} ($\times 10^{-3}$ D)}             \\ \cline{2-8} 
                            & \textbf{CISD} & \textbf{VQE} & \textbf{VQE*} & \textbf{VQE-LD} & \textbf{VQE} & \textbf{VQE*} & \textbf{VQE-LD} \\ \hline
1.3                         & 1.9210& 1.9252& 1.9209& 1.9209& 4.23& -0.10& -0.10\\
1.4                         & 1.8149& 1.8178& 1.8150& 1.8145& 2.89& 0.12& -040\\
1.6                         & 1.1189& 1.1196& 1.1189& 1.1190& 0.70& 0.00 & 0.10\\
1.8                         & 0.5788& 0.5672& 0.5780& 0.5791& -11.60& -0.82& 0.30\\
2.1                         & 0.6785& 0.6913& 0.6766& 0.6768& 12.80& -1.95& -1.70\\ \hline
\end{tabular}%
} 
\\
\end{center}
\end{table}


\begin{figure}[ht!]
    \centering      
    \includegraphics[width=0.8\textwidth]{fig/results/critc2.pdf}
    \caption{Critical points of the bonds in the CH$_5^+$ dissociation geometries, obtained using the CASCI(4,4) method and with the VQE without 1-RDM optimization (k-UpCCGSD \textit{anstaz} and (4,4)-active space), both with the STO-3G basis. The results with VQE* and VQE-LD are similar to those of VQE.}
    \phantomsection
    \label{fig:bcp_critic2}
\end{figure}

\begin{figure}[htp!]
\centering
\includegraphics[width=0.7\textwidth]{fig/fig-casci/dif-casci(4,4)-vqe-ld.pdf}
\\
\caption{Difference in electron density (in $e/a_0^3$) and electrostatic potential (in $e/a_0$) along the \(x\) and \(y\) axes between VQE-LD with k-UpCCGSD \textit{ansatz} and CASCI within the same (4,4)-active space.}
\label{fig:dif-pot-vqe-ld}
\end{figure}


\begin{figure}[ht!]
\centering
\includegraphics[width=0.8\textwidth]{fig/results/dif-densidade-elec.pdf}
\\
\caption{Difference in electron density (in $e/a_0^3$) along the \(x\) and \(y\) axes of CH$_{5}^{+}$ dissociating geometries, obtained with VQE, VQE* and VQE-LD methods with the k-UpCCGSD \textit{ansatz} relative to CISD within a (4,4)-active space.}
\label{fig:elec-density-dif-cisd}
\end{figure}


\clearpage
\begin{turnpage} % tudo aqui dentro sai na página girada

\onecolumngrid

\begin{table}[H]
\label{tab:density-SI}
\centering
\renewcommand{\arraystretch}{1.8}   
\setlength{\tabcolsep}{4.5pt}        
\caption{Electron density and Laplacian of the CH$_5^+$ dissociation geometries with VQE, VQE* and VQE-LD compared to CASCI(4,4). The k-UpCCGSD and (4,4)-active space were used.}
\scalebox{0.6}{
\begin{tabular}{cccccccccccccclllcccc}
\hline
\multicolumn{1}{c|}{\multirow{2}{*}{\textbf{CP}}} & \multicolumn{4}{c|}{\textbf{1.3}}                                                   & \multicolumn{4}{c|}{\textbf{1.4}}                                                   & \multicolumn{4}{c|}{\textbf{1.6}}                                                   & \multicolumn{4}{c|}{\textbf{1.8}}                                                                                             & \multicolumn{4}{c}{\textbf{2.1}}                                 \\ \cline{2-21} 
\multicolumn{1}{c|}{}                             & \textbf{CASCI} & \textbf{VQE} & \textbf{VQE*} & \multicolumn{1}{c|}{\textbf{VQE-LD}} & \textbf{CASCI} & \textbf{VQE} & \textbf{VQE*} & \multicolumn{1}{c|}{\textbf{VQE-LD}} & \textbf{CASCI} & \textbf{VQE} & \textbf{VQE*} & \multicolumn{1}{c|}{\textbf{VQE-LD}} & \textbf{CASCI} & \multicolumn{1}{c}{\textbf{VQE}} & \multicolumn{1}{c}{\textbf{VQE-LD}} & \multicolumn{1}{c|}{\textbf{VQE-LD}} & \textbf{CASCI} & \textbf{VQE} & \textbf{VQE-LD} & \textbf{VQE-LD} \\ \hline
\multicolumn{1}{c|}{}                             &               & \multicolumn{19}{c}{\textbf{Electron density}}                                                                                                                                                                                                                                                                                                                                                                                                     \\ \hline
\multicolumn{1}{c|}{C}                            & 1.02E+2      & 1.02E+2     & 1.02E+2      & \multicolumn{1}{c|}{1.02E+2}        & 1.22E+2      & 1.22E+2     & 1.22E+2      & \multicolumn{1}{c|}{1.22E+2}        & 1.18E+2      & 1.18E+2     & 1.18E+2      & \multicolumn{1}{c|}{1.18E+2}        & 9.60E+1      & 9.60E+1                         & 9.60E+1                            & \multicolumn{1}{l|}{9.60E+1}        & 1.27E+2      & 1.27E+2     & 1.27E+2        & 1.27E+2        \\
\multicolumn{1}{c|}{H2}                           & 3.01E-1      & 3.04E-1     & 3.01E-1      & \multicolumn{1}{c|}{3.01E-1}        & 3.05E-1      & 3.05E-1     & 3.05E-1      & \multicolumn{1}{c|}{3.05E-1}        & 3.08E-1      & 3.08E-1     & 3.08E-1      & \multicolumn{1}{c|}{3.08E-1}        & 3.04E-1      & 3.04E-1                         & 3.04E-1                            & \multicolumn{1}{l|}{3.04E-1}        & 2.99E-1      & 2.99E-1     & 2.99E-1        & 2.99E-1        \\
\multicolumn{1}{c|}{H3}                           & 2.62E-1      & 2.61E-1     & 2.62E-1      & \multicolumn{1}{c|}{2.62E-1}        & 2.73E-1      & 2.73E-1     & 2.73E-1      & \multicolumn{1}{c|}{2.73E-1}        & 2.91E-1      & 2.91E-1     & 2.91E-1      & \multicolumn{1}{c|}{2.91E-1}        & 3.20E-1      & 3.32E-1                         & 3.20E-1                            & \multicolumn{1}{l|}{3.20E-1}        & 3.56E-1      & 3.56E-1     & 3.56E-1        & 3.56E-1        \\
\multicolumn{1}{c|}{H4}                           & 2.64E-1      & 2.63E-1     & 2.64E-1      & \multicolumn{1}{c|}{2.64E-1}        & 2.69E-1      & 2.69E-1     & 2.69E-1      & \multicolumn{1}{c|}{2.69E-1}        & 3.00E-1      & 3.00E-1     & 3.00E-1      & \multicolumn{1}{c|}{3.00E-1}        & 3.22E-1      & 3.34E-1                         & 3.22E-1                            & \multicolumn{1}{l|}{3.22E-1}        & 3.53E-1      & 3.54E-1     & 3.53E-1        & 3.53E-1        \\
\multicolumn{1}{c|}{H5}                           & 3.16E-1      & 3.16E-1     & 3.16E-1      & \multicolumn{1}{c|}{3.16E-1}        & 3.10E-1      & 3.10E-1     & 3.10E-1      & \multicolumn{1}{c|}{3.10E-1}        & 3.05E-1      & 3.05E-1     & 3.05E-1      & \multicolumn{1}{c|}{3.05E-1}        & 3.08E-1      & 3.08E-1                         & 3.08E-1                            & \multicolumn{1}{l|}{3.08E-1}        & 2.83E-1      & 2.83E-1     & 2.83E-1        & 2.83E-1        \\
\multicolumn{1}{c|}{H6}                           & 3.16E-1      & 3.16E-1     & 3.16E-1      & \multicolumn{1}{c|}{3.16E-1}        & 3.10E-1      & 3.10E-1     & 3.10E-1      & \multicolumn{1}{c|}{3.10E-1}        & 3.05E-1      & 3.05E-1     & 3.05E-1      & \multicolumn{1}{c|}{3.05E-1}        & 3.08E-1      & 3.08E-1                         & 3.08E-1                            & \multicolumn{1}{l|}{3.08E-1}        & 2.83E-1      & 2.83E-1     & 2.83E-1        & 2.83E-1        \\
\multicolumn{1}{c|}{C-H5}                         & 2.53E-1      & 2.53E-1     & 2.53E-1      & \multicolumn{1}{c|}{2.53E-1}        & 2.53E-1      & 2.53E-1     & 2.53E-1      & \multicolumn{1}{c|}{2.53E-1}        & 2.51E-1      & 2.51E-1     & 2.51E-1      & \multicolumn{1}{c|}{2.51E-1}        & 2.47E-1      & 2.47E-1                         & 2.47E-1                            & \multicolumn{1}{l|}{2.47E-1}        & 2.43E-1      & 2.44E-1     & 2.43E-1        & 2.43E-1        \\
\multicolumn{1}{c|}{C-H6}                         & 2.53E-1      & 2.53E-1     & 2.53E-1      & \multicolumn{1}{c|}{2.53E-1}        & 2.53E-1      & 2.53E-1     & 2.53E-1      & \multicolumn{1}{c|}{2.53E-1}        & 2.51E-1      & 2.51E-1     & 2.51E-1      & \multicolumn{1}{c|}{2.51E-1}        & 2.47E-1      & 2.47E-1                         & 2.47E-1                            & \multicolumn{1}{l|}{2.47E-1}        & 2.43E-1      & 2.43E-1     & 2.43E-1        & 2.44E-1        \\
\multicolumn{1}{c|}{C-H2}                         & 2.41E-1      & 2.41E-1     & 2.41E-1      & \multicolumn{1}{c|}{2.41E-1}        & 2.44E-1      & 2.44E-1     & 2.44E-1      & \multicolumn{1}{c|}{2.44E-1}        & 2.48E-1      & 2.48E-1     & 2.48E-1      & \multicolumn{1}{c|}{2.48E-1}        & 2.46E-1      & 2.46E-1                         & 2.47E-1                            & \multicolumn{1}{l|}{2.47E-1}        & 2.44E-1      & 2.43E-1     & 2.44E-1        & 2.43E-1        \\
\multicolumn{1}{c|}{H3-H4}                        & 1.40E-1      & 1.40E-1     & 1.40E-1      & \multicolumn{1}{c|}{1.40E-1}        & 1.47E-1      & 1.47E-1     & 1.47E-1      & \multicolumn{1}{c|}{1.47E-1}        & 1.76E-1      & 1.76E-1     & 1.76E-1      & \multicolumn{1}{c|}{1.76E-1}        & 1.99E-1      & 2.06E-1                         & 1.99E-1                            & \multicolumn{1}{l|}{1.99E-1}        & 2.31E-1      & 2.31E-1     & 2.31E-1        & 2.31E-1        \\
\multicolumn{1}{c|}{C-H3}                         & 1.33E-1      & 1.32E-1     & 1.33E-1      & \multicolumn{1}{c|}{1.33E-1}        & 1.21E-1      & 1.21E-1     & 1.21E-1      & \multicolumn{1}{c|}{1.21E-1}        & 7.97E-2      & 7.97E-2     & 7.97E-2      & \multicolumn{1}{c|}{7.97E-2}        & 5.21E-2      & 4.91E-2                         & 5.22E-2                            & \multicolumn{1}{l|}{5.22E-2}        & 2.51E-2      & 2.50E-2     & 2.51E-2        & 2.51E-2        \\ \hline
                                                  &               & \multicolumn{19}{c}{\textbf{Laplacian}}                                                                                                                   \\ \hline
\multicolumn{1}{c|}{C}                            & -3.39 E+6     & -3.39 E+6    & -3.39 E+6     & \multicolumn{1}{c|}{-3.39 E+6}       & -4.09 E+6     & -4.09 E+6    & -4.09 E+6     & \multicolumn{1}{c|}{-4.09 E+6}       & -3.97 E+6     & -3.97 E+6    & -3.97 E+6     & \multicolumn{1}{c|}{-3.97 E+6}       & -3.19 E+6     & -3.19 E+6                        & -3.19 E+6                           & \multicolumn{1}{l|}{-3.19 E+6}       & -4.28 E+6     & -4.28 E+6    & -4.28 E+6       & -4.28 E+6       \\
\multicolumn{1}{c|}{H2}                           & 2.17E+1      & 2.19E+1     & 2.17E+1      & \multicolumn{1}{c|}{2.17E+1}        & 2.04E+1      & 2.04E+1     & 2.04E+1      & \multicolumn{1}{c|}{2.04E+1}        & 1.76E+1      & 1.77E+1     & 1.77E+1      & \multicolumn{1}{c|}{1.76E+1}        & 1.86E+1      & 1.86E+1                         & 1.86E+1                            & \multicolumn{1}{l|}{1.86E+1}        & 1.41E+1      & 1.41E+1     & 1.41E+1        & 1.41E+1        \\
\multicolumn{1}{c|}{H3}                           & 1.99E+1      & 1.98E+1     & 1.99E+1      & \multicolumn{1}{c|}{1.99E+1}        & 1.24E+1      & 1.24E+1     & 1.24E+1      & \multicolumn{1}{c|}{1.24E+1}        & 3.10E+1      & 3.10E+1     & 3.10E+1      & \multicolumn{1}{c|}{3.10E+1}        & 1.48E+1      & 1.53E+1                         & 1.48E+1                            & \multicolumn{1}{l|}{1.48E+1}        & 1.18E+1      & 1.18E+1     & 1.18E+1        & 1.18E+1        \\
\multicolumn{1}{c|}{H4}                           & 1.33E+1      & 1.32E+1     & 1.33E+1      & \multicolumn{1}{c|}{1.33E+1}        & 1.74E+1      & 1.74E+1     & 1.74E+1      & \multicolumn{1}{c|}{1.74E+1}        & 1.57E+1      & 1.57E+1     & 1.57E+1      & \multicolumn{1}{c|}{1.57E+1}        & 1.25E+1      & 1.29E+1                         & 1.25E+1                            & \multicolumn{1}{l|}{1.25E+1}        & 1.42E+1      & 1.42E+1     & 1.42E+1        & 1.42E+1        \\
\multicolumn{1}{c|}{H5}                           & 1.59E+1      & 1.59E+1     & 1.59E+1      & \multicolumn{1}{c|}{1.59E+1}        & 2.49E+1      & 2.49E+1     & 2.49E+1      & \multicolumn{1}{c|}{2.49E+1}        & 2.59E+1      & 2.59E+1     & 2.59E+1      & \multicolumn{1}{c|}{2.59E+1}        & 1.28E+1      & 1.28E+1                         & 1.28E+1                            & \multicolumn{1}{l|}{1.28E+1}        & 4.25E+1      & 4.26E+1     & 4.25E+1        & 4.25E+1        \\
\multicolumn{1}{c|}{H6}                           & 1.59E+1      & 1.59E+1     & 1.59E+1      & \multicolumn{1}{c|}{1.59E+1}        & 2.49E+1      & 2.49E+1     & 2.49E+1      & \multicolumn{1}{c|}{2.49E+1}        & 2.59E+1      & 2.59E+1     & 2.59E+1      & \multicolumn{1}{c|}{2.59E+1}        & 1.28E+1      & 1.28E+1                         & 1.28E+1                            & \multicolumn{1}{l|}{1.28E+1}        & 4.25E+1      & 4.25E+1     & 4.25E+1        & 4.25E+1        \\
\multicolumn{1}{c|}{C-H5}                         & -7.43E-1     & -7.42E-1    & -7.43E-1     & \multicolumn{1}{c|}{-7.44E-1}       & -7.43E-1     & -7.55E-1    & 7.55E-1      & \multicolumn{1}{c|}{-7.55E-1}       & -7.59E-1     & -7.59E-1    & -7.59E-1     & \multicolumn{1}{c|}{-7.59E-1}       & -7.78E-1     & -7.65E-1                        & -7.75E-1                           & \multicolumn{1}{l|}{-7.76E-1}       & -7.51E-1     & -7.02E-1    & -7.51E-1       & -7.51E-1       \\
\multicolumn{1}{c|}{C-H6}                         & -7.43E-1     & -7.42E-1    & -7.44E-1     & \multicolumn{1}{c|}{-7.44E-1}       & -7.43E-1     & -7.55E-1    & 7.55E-1      & \multicolumn{1}{c|}{-7.55E-1}       & -7.59E-1     & -7.59E-1    & -7.59E-1     & \multicolumn{1}{c|}{-7.59E-1}       & -7.77E-1     & -7.65E-1                        & -7.76E-1                           & \multicolumn{1}{l|}{-7.76E-1}       & -7.05E-1     & -7.06E-1    & -7.04E-1       & -7.05E-1       \\
\multicolumn{1}{c|}{C-H2}                         & -6.73E-1     & -6.72E-1    & -6.74E-1     & \multicolumn{1}{c|}{-6.73E-1}       & -6.98E-1     & -6.98E-1    & 6.99E-1      & \multicolumn{1}{c|}{-6.99E-1}       & -7.43E-1     & -7.41E-1    & -7.42E-1     & \multicolumn{1}{c|}{-7.42E-1}       & -7.59E-1     & -7.59E-1                        & -7.57E-1                           & \multicolumn{1}{l|}{-7.57E-1}       & -7.02E-1     & -7.51E-1    & -7.00E-1       & -7.01E-1       \\
\multicolumn{1}{c|}{H3-H4}                        & -7.64E-2     & -7.98E-2    & -7.63E-2     & \multicolumn{1}{c|}{-7.62E-2}       & -1.09E-1     & -1.09E-1    & 1.08E-1      & \multicolumn{1}{c|}{-1.08E-1}       & -3.07E-1     & -3.07E-1    & -3.06E-1     & \multicolumn{1}{c|}{-3.06E-1}       & -4.50E-1     & -4.70E-1                        & -4.50E-1                           & \multicolumn{1}{l|}{-4.51E-1}       & -6.73E-1     & -6.73E-1    & -6.73E-1       & -6.73E-1       \\
\multicolumn{1}{c|}{C-H3}                         & -1.08E-1     & -1.06E-1    & -1.08E-1     & \multicolumn{1}{c|}{-1.08E-1}       & -8.09E-2     & -8.09E-2    & 7.99E-2      & \multicolumn{1}{c|}{-7.99E-2}       & 4.17E-2      & 4.17E-2     & 4.17E-2      & \multicolumn{1}{c|}{4.16E-2}        & 8.04E-2      & 9.70E-2                         & 8.02E-2                            & \multicolumn{1}{l|}{7.99E-2}        & 7.85E-2      & 7.85E-2     & 7.85E-2        & 7.83E-2       
\\
\hline
\end{tabular}}
\end{table}
\end{turnpage}


\begin{table*}[ht!]
\caption{Differences in the electron density (in $e/a_0^3$) and in the Laplacian at the NCP and BCP for dissociating CH$_5^+$ geometries, R, computer with VQE, VQE*, and VQE-LD methods, using k-UpCCGSD \textit{ansatz} within the (4,4)-active space, relative to full-CI. Bold values highlight cases where VQE yields smaller errors than VQE*.}
\scriptsize
\setlength{\tabcolsep}{3pt} % reduce horizontal padding
\renewcommand{\arraystretch}{1.4}
\centering
\begin{tabular}{c|c|ccccc|cccccc}
\hline
\multicolumn{1}{c|}{} & \multicolumn{1}{c|}{} & \multicolumn{5}{c|}{\textbf{BCP}} & \multicolumn{6}{c}{\textbf{NCP}} \\ \cline{3-13}
{\textbf{R }  (\AA)}& \textbf{Method} & \multicolumn{1}{c}{C1-H5} & \multicolumn{1}{c}{C1-H6} & \multicolumn{1}{c}{C1-H2} & \multicolumn{1}{c}{H3-H4} & \multicolumn{1}{c|}{C1-H3} & \multicolumn{1}{c}{C1} & \multicolumn{1}{c}{H2} & \multicolumn{1}{c}{H3} & \multicolumn{1}{c}{H4} & \multicolumn{1}{c}{H5} & \multicolumn{1}{c}{H6} \\ \hline

\multicolumn{13}{c}{\textbf{Electron density}} \\ \hline
\multirow{3}{*}{1.3}& VQE    & 3.19E-03& 3.19E-03& 3.97E-03& 2.98E-03& 1.16E-03
& \textbf{3.15E-04}& \textbf{-6.03E-03}& -3.79E-03& -4.26E-03& -7.35E-03& -7.35E-03
\\
   & VQE*   & 3.01E-03& 3.01E-03& 3.25E-03& 2.98E-03& 1.03E-03& 3.86E-04& -8.69E-03& -2.36E-03& -3.10E-03& -7.99E-03& -7.99E-03
\\
 & VQE-LD& 3.01E-03& 3.01E-03& 3.25E-03& 2.98E-03& 1.03E-03& 3.87E-04& -8.69E-03& -2.36E-03& -3.10E-03& -7.99E-03&-7.99E-03
\\ \hline
\multirow{3}{*}{1.4}& VQE    & 3.05E-03& 3.05E-03& 3.05E-03& 3.55E-03& 3.05E-03& 5.03E-03& -8.56E-03& -1.57E-03& -1.95E-03& -8.08E-03& -8.08E-03\\
   & VQE*   & 3.03E-03& 3.03E-03& 3.35E-03& 3.52E-03& 2.39E-04& 5.13E-03& -8.52E-03& -1.48E-03& -1.88E-03& -8.08E-03& -8.08E-03
\\
 & VQE-LD& 3.03E-03& 3.03E-03& 3.35E-03& 3.52E-03& 2.39E-04& 5.13E-03& -8.52E-03& -1.48E-03& -1.88E-03& -8.08E-03&-8.08E-03
\\ \hline
\multirow{3}{*}{1.6}& VQE    & 2.98E-03& 2.98E-03& 3.21E-03& 5.59E-03& -1.64E-03& 1.78E-02& -9.13E-03& 1.75E-03& 1.63E-03& -9.05E-03& -9.05E-03\\
   & VQE*   & 2.97E-03& 2.97E-03& 3.20E-03& 5.59E-03& -1.63E-03& 1.77E-02& -9.13E-03& 1.75E-03& 1.63E-03& -9.05E-03& -9.05E-03
\\
 & VQE-LD& 2.97E-03& 2.97E-03& 3.20E-03& 5.59E-03& -1.63E-03& 1.77E-02& -9.13E-03& 1.75E-03& 1.63E-03& -9.05E-03&-9.05E-03
\\ \hline
\multirow{3}{*}{1.8}& VQE    & 2.78E-03& 2.78E-03 & 3.13E-03& 8.68E-03& -2.85E-03& 2.69E-02&-8.68E-03& 6.33E-03& 6.30E-03& -9.52E-03& -9.52E-03
\\
   & VQE*   & 2.75E-03& 2.75E-03& 3.12E-03& 2.04E-03& 2.12E-04& 1.20E-02& -8.60E-03& -5.15E-03& -5.27E-03& -9.22E-03& -9.22E-03
\\
 & VQE-LD& 2.76E-03& 2.75E-03& 3.12E-03& 2.01E-03& 2.37E-04& 1.15E-02& -8.55E-03& -5.20E-03& -5.33E-03& -9.16E-03&-9.17E-03
\\ \hline
\multirow{3}{*}{2.1}& VQE    & 2.76E-03& 2.60E-03& 2.77E-03& 3.38E-03& -1.40E-04& 2.26E-02& -8.59E-03& -3.95E-03& -3.95E-03& -8.55E-03& -8.55E-03\\
   & VQE*   & 2.59E-03& 2.59E-03& 2.92E-03& 3.18E-03& -9.17E-05& 2.25E-02& -8.58E-03& -3.94E-03& -3.93E-03& -8.54E-03& -8.54E-03
\\
 & VQE-LD& 2.59E-03& 2.75E-03& 2.76E-03& 3.18E-03& -9.18E-05& 2.25E-02& -8.58E-03& -3.94E-03& -3.93E-03& -8.54E-03&-8.54E-03
\\ \hline

\multicolumn{13}{c}{\textbf{Laplacian}} \\ \hline
\multirow{3}{*}{1.3}& VQE    & 9.99E-02& 9.99E-02& \textbf{5.73E-02}& \textbf{2.72E-02}& 1.45E-02& 1.30E+01& \textbf{-3.43E-01}& -2.21E-01& \textbf{-1.47E-01}& \textbf{-2.65E-01}& \textbf{-2.65E-01}\\
   & VQE*   & 9.99E-02& 9.96E-02& 5.97E-02& 2.37E-02& 1.04E-02& 1.27E+01& -5.24E-01& -1.18E-01& -9.47E-02& -2.94E-01& -2.94E-01
\\
 & VQE-LD& 9.99E-02& 9.96E-02& 5.83E-02& 2.37E-02& 1.67E-02& 1.28E+01& -5.24E-01& -1.18E-01& -9.44E-02& -2.94E-01&-2.95E-01
\\ \hline
\multirow{3}{*}{1.4}& VQE    & 5.61E-02& 5.61E-02& \textbf{6.15E-02}& 5.44E-02& 2.03E-02& 1.79E+02& -4.67E-01& -1.11E-02& -6.09E-02& -5.45E-01& -5.45E-01\\
   & VQE*   & 5.54E-02& 5.54E-02& 6.20E-02& 5.42E-02& 1.92E-02& 1.72E+02& -4.67E-01& -8.10E-03& -5.68E-02& -5.45E-01& -5.45E-01
\\
 & VQE-LD& 5.57E-02& 5.57E-02& 6.25E-02& 5.42E-02& 1.92E-02& 1.72E+02& -4.67E-01& -7.69E-03& -5.66E-02& -5.44E-01&-5.44E-01
\\ \hline
\multirow{3}{*}{1.6}& VQE    & 6.54E-02& 6.54E-02& 2.23E-02& 4.38E-02& 1.09E-02& 6.02E+02& \textbf{-4.07E-01}& \textbf{2.36E-01}& 1.47E-01& \textbf{-6.65E-01}& \textbf-{6.66E-01}\\
   & VQE*   & 6.54E-02& 6.52E-02& 2.23E-02& 4.34E-02& 1.09E-02& 6.02E+02& -4.09E-01& 2.37E-01& 1.47E-01& -6.66E-01& -6.67E-01
\\
 & VQE-LD& 6.55E-02& 6.54E-02& 2.27E-02& 4.31E-02& 1.09E-02& 6.02E+02& -4.09E-01& 2.37E-01& 1.48E-01& -6.67E-01&-6.68E-01
\\ \hline
\multirow{3}{*}{1.8}& VQE    & 5.95E-02& \textbf{5.94E-02}& 6.57E-02& \textbf{6.42E-02}& 1.58E-02& 8.94E+02& -4.45E-01& 3.46E-01& 2.97E-01& -2.92E-01&-2.92E-01
\\
   & VQE*   & 6.95E-02& 6.97E-02& 6.38E-02& 4.46E-02& -1.06E-03& 3.98E+02& -4.25E-01& -1.68E-01& -1.35E-01& -2.79E-01& -2.79E-01
\\
 & VQE-LD& 6.96E-02& 6.95E-02& 6.34E-02& 4.49E-02& -1.31E-03& 3.85E+02& -4.22E-01& -1.70E-01& -1.37E-01& -2.77E-01&-2.77E-01
\\ \hline
\multirow{3}{*}{2.1}& VQE    & -1.79E-01&-1.67E-01& 6.22E-02& \textbf{5.78E-02}& \textbf{7.16E-04}& 7.57E+02& -2.95E-01& -4.80E-02& -7.47E-02& -1.19E+00& -1.19E+00
\\
   & VQE*   & -1.30E-01& -1.69E-01& 1.14E-02& 5.80E-02& 6.63E-04& 7.28E+02& -2.92E-01& -3.79E-02& -6.23E-02& -1.18E+00& -1.18E+00
\\
 & VQE-LD& -1.30E-01& -1.69E-01& 1.14E-02& 5.80E-02& 6.63E-04& 7.28E+02& -2.92E-01& -3.79E-02& -6.23E-02& -1.18E+00&-1.18E+00
\\  \hline

\end{tabular}
\label{Tab:ch5+electron_density_as4-fci}
\end{table*}


\begin{figure}[htp!]
\centering
\includegraphics[width=0.7\textwidth]{fig/results/dif-pot.pdf}
\\
\caption{Difference in electrostatic potential (in $e/a_0$) along the \(x\) and \(y\) axes of CH$_{5}^{+}$ dissociating geometries, obtained with VQE and VQE* methods with the k-UpCCGSD \textit{ansatz} relative to CISD within a (4,4)-active space.}
\label{fig:dif-pot-elec-cisd}
\end{figure}


\clearpage
\begin{turnpage}

\onecolumngrid  

\begin{table}[H]
\label{tab:mulliken-SI}
\centering
\begingroup
\renewcommand{\arraystretch}{2.05}
\setlength{\tabcolsep}{4.5pt}

\caption{Mulliken population analysis of the CH$_5^+$ dissociation geometries with VQE and VQE* compared to CASCI(4,4). The k-UpCCGSD and the (4,4)-active space were used. }
\renewcommand{\arraystretch}{1.9}
\scalebox{0.6}{%

\begin{tabular}{ccccccccccccccccccccc}
\hline
\multicolumn{1}{c|}{\multirow{2}{*}{\textbf{Atom}}} & \multicolumn{4}{c|}{\textbf{1.3}}                                                   & \multicolumn{4}{c|}{\textbf{1.4}}                                                   & \multicolumn{4}{c|}{\textbf{1.6}}                                                   & \multicolumn{4}{c|}{\textbf{1.8}}                                                   & \multicolumn{4}{c}{\textbf{2.1}}                                                   \\ \cline{2-21} 
\multicolumn{1}{c|}{}                               & \textbf{CASCI} & \textbf{VQE} & \textbf{VQE*} & \multicolumn{1}{l|}{\textbf{VQE-LD}} & \textbf{CASCI} & \textbf{VQE} & \textbf{VQE*} & \multicolumn{1}{l|}{\textbf{VQE-LD}} & \textbf{CASCI} & \textbf{VQE} & \textbf{VQE*} & \multicolumn{1}{l|}{\textbf{VQE-LD}} & \textbf{CASCI} & \textbf{VQE} & \textbf{VQE*} & \multicolumn{1}{l|}{\textbf{VQE-LD}} & \textbf{CASCI} & \textbf{VQE} & \textbf{VQE*} & \multicolumn{1}{l}{\textbf{VQE-LD}} \\ \hline
\multicolumn{21}{c}{\textbf{Mulliken Charges}}                                                                                                                                             \\ \hline
\multicolumn{1}{c|}{C}                              & -0.19698      & -0.19441     & -0.19697      & \multicolumn{1}{c|}{-0.19697}        & -0.15027      & -0.15009     & -0.15027      & \multicolumn{1}{c|}{-0.15028}        & -0.00513      & -0.00506     & -0.00512      & \multicolumn{1}{c|}{-0.00513}        & 0.05817       & 0.10945      & 0.06067       & \multicolumn{1}{c|}{0.06072}         & 0.16015       & 0.16188      & 0.16025       & 0.16026                             \\
\multicolumn{1}{c|}{H2}                             & 0.23503       & 0.22923      & 0.23502       & \multicolumn{1}{c|}{0.23503}         & 0.22877       & 0.22838      & 0.22873       & \multicolumn{1}{c|}{0.22873}         & 0.22408       & 0.22398      & 0.22405       & \multicolumn{1}{c|}{0.22405}         & 0.23047       & 0.2304       & 0.22961       & \multicolumn{1}{c|}{0.2295}          & 0.24248       & 0.24238      & 0.24246       & 0.24246                             \\
\multicolumn{1}{c|}{H3}                             & 0.26164       & 0.26504      & 0.26167       & \multicolumn{1}{c|}{0.26167}         & 0.24301      & 0.24330      & 0.24310       & \multicolumn{1}{c|}{0.24310}         & 0.16834       & 0.16841      & 0.16837       & \multicolumn{1}{c|}{0.16837}         & 0.12394       & 0.09828      & 0.12376       & \multicolumn{1}{c|}{0.12387}         & 0.05411       & 0.05341      & 0.0541        & 0.05409                             \\
\multicolumn{1}{c|}{H4}                             & 0.26599       & 0.26865      & 0.26597       & \multicolumn{1}{c|}{0.26597}         & 0.24526      & 0.24535      & 0.24519       & \multicolumn{1}{c|}{0.24519}         & 0.16896       & 0.16896      & 0.16894       & \multicolumn{1}{c|}{0.16894}         & 0.12386       & 0.09855      & 0.12404       & \multicolumn{1}{c|}{0.12419}         & 0.05441      & 0.05372      & 0.05440       & 0.05440                             \\
\multicolumn{1}{c|}{H5}                             & 0.21716       & 0.21575      & 0.21715       & \multicolumn{1}{c|}{0.21715}         & 0.21666       & 0.21654      & 0.21663       & \multicolumn{1}{c|}{0.21663}         & 0.22188       & 0.22186      & 0.22188       & \multicolumn{1}{c|}{0.22188}         & 0.23178       & 0.23166      & 0.23096       & \multicolumn{1}{c|}{0.23085}         & 0.24442       & 0.24431      & 0.2444        & 0.24440                             \\
\multicolumn{1}{c|}{H6}                             & 0.21716       & 0.21575      & 0.21715       & \multicolumn{1}{c|}{0.21715}         & 0.21666       & 0.21654      & 0.21663       & \multicolumn{1}{c|}{0.21663}         & 0.22188       & 0.22186      & 0.22188       & \multicolumn{1}{c|}{0.22188}         & 0.23178       & 0.23166      & 0.23096       & \multicolumn{1}{c|}{0.23087}         & 0.24442       & 0.24431      & 0.24440       & 0.24440                             \\ \hline
\multicolumn{21}{c}{\textbf{Mulliken Pop}}                           \\ \hline
\multicolumn{1}{c|}{C (1s)}                         & 1.99280       & 1.99280      & 1.99280       & \multicolumn{1}{c|}{1.99280}         & 1.99302       & 1.99302      & 1.99302       & \multicolumn{1}{c|}{1.99302}         & 1.99369       & 1.99369      & 1.99369       & \multicolumn{1}{c|}{1.99369}         & 1.99411       & 1.99413      & 1.99410       & \multicolumn{1}{c|}{1.99410}         & 1.99442       & 1.99442      & 1.99442       & 1.99442                             \\
\multicolumn{1}{c|}{C (2s)}                         & 1.30083       & 1.30083      & 1.30083       & \multicolumn{1}{c|}{1.30083}         & 1.31201       & 1.31202      & 1.31202       & \multicolumn{1}{c|}{1.31202}         & 1.34835       & 1.34834      & 1.34835       & \multicolumn{1}{c|}{1.34835}         & 1.37297       & 1.37505      & 1.37173       & \multicolumn{1}{c|}{1.37161}         & 1.39454       & 1.39436      & 1.39449       & 1.39449                             \\
\multicolumn{1}{c|}{C (2px)}                        & 1.12726       & 1.12476      & 1.12725       & \multicolumn{1}{c|}{1.12725}         & 1.13485       & 1.13469      & 1.13486       & \multicolumn{1}{c|}{1.13486}         & 1.14891       & 1.14889      & 1.1489        & \multicolumn{1}{c|}{1.1489}          & 1.15819       & 1.1582       & 1.15819       & \multicolumn{1}{c|}{1.15819}         & 1.16995       & 1.16995      & 1.16995       & 1.16995                             \\
\multicolumn{1}{c|}{C(2py)}                         & 0.61459       & 0.61450      & 0.61458       & \multicolumn{1}{c|}{0.61458}         & 0.55058       & 0.55053      & 0.55055       & \multicolumn{1}{c|}{0.55055}         & 0.35656       & 0.35649      & 0.35656       & \multicolumn{1}{c|}{0.35656}         & 0.2562        & 0.20322      & 0.25536       & \multicolumn{1}{c|}{0.25543}         & 0.11202       & 0.11067      & 0.11219       & 0.11218                             \\
\multicolumn{1}{c|}{C (2pz)}                        & 1.16151       & 1.16152      & 1.16151       & \multicolumn{1}{c|}{1.16151}         & 1.15982       & 1.15983      & 1.15982       & \multicolumn{1}{c|}{1.15982}         & 1.15762       & 1.15765      & 1.15762       & \multicolumn{1}{c|}{1.15762}         & 1.15997       & 1.15995      & 1.15995       & \multicolumn{1}{c|}{1.15995}         & 1.16871       & 1.16872      & 1.1687        & 1.1687                              \\
\multicolumn{1}{c|}{H2 (1s)}                        & 0.76495       & 0.77077      & 0.76498       & \multicolumn{1}{c|}{0.76497}         & 0.77122       & 0.77162      & 0.77127       & \multicolumn{1}{c|}{0.77127}         & 0.77591       & 0.77602      & 0.77595       & \multicolumn{1}{c|}{0.77595}         & 0.76952       & 0.76960      & 0.77039       & \multicolumn{1}{c|}{0.7705}          & 0.75752       & 0.75762      & 0.75754       & 0.75754                             \\
\multicolumn{1}{c|}{H3 (1s)}                        & 0.73837       & 0.73496      & 0.73833       & \multicolumn{1}{c|}{0.73833}         & 0.7570        & 0.75670      & 0.75690       & \multicolumn{1}{c|}{0.75690}         & 0.83167       & 0.83159      & 0.83163       & \multicolumn{1}{c|}{0.83163}         & 0.87625       & 0.90172      & 0.87624       & \multicolumn{1}{c|}{0.87613}         & 0.94599       & 0.94659      & 0.9459        & 0.94591                             \\
\multicolumn{1}{c|}{H4 (1s)}                        & 0.73402       & 0.73135      & 0.73403       & \multicolumn{1}{c|}{0.73403}         & 0.75475       & 0.75465      & 0.75481       & \multicolumn{1}{c|}{0.75481}         & 0.83104       & 0.83104      & 0.83106       & \multicolumn{1}{c|}{0.83106}         & 0.87632       & 0.90145      & 0.87596       & \multicolumn{1}{c|}{0.87581}         & 0.94569       & 0.94628      & 0.9456        & 0.9456                              \\
\multicolumn{1}{c|}{H5 (1s)}                        & 0.78284       & 0.78425      & 0.78285       & \multicolumn{1}{c|}{0.78285}         & 0.78338       & 0.78346      & 0.78337       & \multicolumn{1}{c|}{0.78337}         & 0.77812       & 0.77814      & 0.77812       & \multicolumn{1}{c|}{0.77812}         & 0.76823       & 0.76834      & 0.76904       & \multicolumn{1}{c|}{0.76915}         & 0.75558       & 0.75569      & 0.7556        & 0.7556                              \\
\multicolumn{1}{c|}{H6 (1s)}                        & 0.78284       & 0.78425      & 0.78285       & \multicolumn{1}{c|}{0.78285}         & 0.78338       & 0.78346      & 0.78337       & \multicolumn{1}{c|}{0.78337}         & 0.77812       & 0.77814      & 0.77812       & \multicolumn{1}{c|}{0.77812}         & 0.76823       & 0.76834      & 0.76904       & \multicolumn{1}{c|}{0.76913}         & 0.75558       & 0.75569      & 0.7556        & 0.7556                            \\
\hline
\end{tabular}
}
\endgroup
\end{table}

\end{turnpage}
\clearpage


\begin{table}[htp!]
\begin{center}
\scriptsize
\centering
\caption{Differences in Mulliken charges (in \textit{e}) obtained with VQE, VQE* and VQE-LD methods, using the k-UpCCGSD \textit{ansatz}, relative to CISD within the same (4,4)-active space. Bold values mark cases where VQE yields smaller errors than both VQE* and VQE-LD.}
\label{tab:mulliken_charge_ch5+_as4-cisd}
\renewcommand{\arraystretch}{1.4}
\scalebox{0.92}{%
\begin{tabular}{c c c c c c c c}
\hline
\textbf{R } (\AA)& \textbf{Method} & \textbf{C1} & \textbf{H2} & \textbf{H3} & \textbf{H4} & \textbf{H5} & \textbf{H6} \\ \hline
\multirow{3}{*}{1.3}& VQE  & 2.58E-3   & -5.82E-3   & 3.41E-3    & 2.67E-3   & -1.41E-3   & -1.41E-3 \\
                     & VQE* & 2.00E-5   & -3.00E-5   & 4.00E-5    & -1.00E-5  & -1.00E-5   & -1.00E-5 \\
 & VQE-LD& 2.00E-5
& -2.00E-5& 4.00E-5
& -1.00E-5
& -1.00E-5
&-1.00E-5
\\ \hline 
\multirow{3}{*}{1.4}& VQE  & 1.90E-4   & -4.00E-4   & 3.00E-4    & 1.00E-4   & -8.00E-5   & -8.00E-5 \\
                     & VQE* & 1.00E-5   & -5.00E-5   & 1.00E-4    & -6.00E-5  & 1.00E-5    & 1.00E-5  \\
 & VQE-LD& 0.00 
& -5.00E-5   & 1.00E-4    & -6.00E-5  & 1.00E-5    &1.00E-5  \\ \hline
\multirow{3}{*}{1.6}& VQE  & 8.00E-5   & -1.10E-4   & 8.00E-5    & \textbf{0.00} & -2.00E-5 & -2.00E-5 \\
                     & VQE* & 2.00E-5   & -4.00E-5   & 4.00E-5    & -2.00E-5  & 0.00      & 0.00     \\
 & VQE-LD& 1.00E-5& -4.00E-5
& 4.00E-5
& -2.00E-5  & 0.00      &0.00     \\ \hline
\multirow{3}{*}{1.8}& VQE  & 5.09E-2   & -2.55E-2   & -2.55E-2   & -2.51E-2  & \textbf{-1.10E-4} & \textbf{-1.10E-4} \\
                     & VQE* & 2.11E-3   & 1.00E-5    & 1.00E-5    & 3.60E-4   & -8.10E-4 & -8.10E-4 \\
 & VQE-LD& 2.16E-3& -9.80E-4
& 1.20E-4
& 5.10E-4
& -9.20E-4
&-9.00E-4
\\ \hline
\multirow{3}{*}{2.1}& VQE  & 1.52E-3   & -1.00E-4& -6.00E-4   & -5.90E-4  & -1.10E-4 & -1.10E-4 \\
                     & VQE* & -1.10E-4  & -2.00E-5
& 9.00E-5    & 9.00E-5   & -2.00E-5 & -2.00E-5 \\
 & VQE-LD& -1.00E-4
& -2.00E-5
& 8.00E-5
& 9.00E-5
& -2.00E-5 &-2.00E-5 \\ \hline
\end{tabular}%
} 
\end{center}
\end{table}

 

\begin{table*}[htp!]
\begin{center}
\scriptsize
\centering
\caption{Differences in Mulliken populations (in \textit{e}) obtained with VQE, VQE*, and VQE-LD methods, using the k-UpCCGSD \textit{ansatz}, relative CISD within the same (4,4)-active space. Bold values mark cases where VQE yields smaller errors than both VQE* and VQE-LD.}
\label{tab:mulliken_pop_ch5+_as4-cisd}
\renewcommand{\arraystretch}{1.4}
\scalebox{1}{%
\begin{tabular}{cccccccccccc}
\hline
{\textbf{R }  (\AA)}& \textbf{Method} & \textbf{C(1s)} & \textbf{C(2s)} & \textbf{C(2px)} & \textbf{C(2py)} & \textbf{C(2pz)} & \textbf{H2 (1s)} & \textbf{H3 (1s)} & \textbf{H4 (1s)} & \textbf{H5 (1s)} & \textbf{H6 (1s)} \\ \hline
\multirow{2}{*}{1.3} & VQE  & 0.00  & 0.00  & -2.50E-3 & -9.00E-5 & 1.00E-5 & 5.82E-3 & -3.41E-3 & -2.67E-3 & 1.41E-3 & 1.41E-3 \\
                     & VQE* & 0.00  & 0.00  & -1.00E-5 & -1.00E-5 & 0.00  & 3.00E-5 & -4.00E-5 & 1.00E-5 & 1.00E-5 & 1.00E-5 \\
 & VQE-LD& 0.00  & 0.00  & -1.00E-5 & -1.00E-5 & 0.00  & 2.00E-5& -4.00E-5 & 1.00E-5 & 1.00E-5 &1.00E-5 \\ \hline
\multirow{2}{*}{1.4} & VQE  & 0.00  & 1.00E-5 & -1.60E-4 & -5.00E-5 & 1.00E-5 & 4.00E-4 & -3.00E-4 & -1.00E-4 & 8.00E-5 & 8.00E-5 \\
                     & VQE* & 0.00  & 1.00E-5 & 1.00E-5  & -3.00E-5 & 0.00  & 5.00E-5 & -1.00E-4 & 6.00E-5  & -1.00E-5 & -1.00E-5 \\
 & VQE-LD& 0.00  & 1.00E-5 & 1.00E-5  & -3.00E-5 & 0.00  & 5.00E-5 & -1.00E-4 & 6.00E-5  & -1.00E-5 &-1.00E-5 \\ \hline
\multirow{2}{*}{1.6} & VQE  & 0.00  & -1.00E-5 & -2.00E-5 & -7.00E-5 & 3.00E-5 & 1.10E-4 & -8.00E-5 & 6.00E-5 & 2.00E-5 & 2.00E-5 \\
                     & VQE* & 0.00  & 0.00   & -1.00E-5 & 0.00   & 0.00  & 4.00E-5 & -4.00E-5 & 2.00E-5 & 0.00  & 0.00  \\
 & VQE-LD& 0.00  & 0.00   & -1.00E-5 & 0.00   & 0.00  & 4.00E-5 & -4.00E-5 & 2.00E-5 & 0.00  &0.00  \\ \hline
\multirow{2}{*}{1.8} & VQE  & 2.00E-5 & 2.08E-3 & 1.00E-5 & -5.30E-2 & -2.00E-5 & 8.00E-5 & 2.55E-2 & 2.51E-2 & \textbf{1.10E-4}& \textbf{1.10E-4}\\
                     & VQE* & -1.00E-5 & -1.24E-3 & 0.00  & -8.40E-4 & -2.00E-5 & 8.70E-4 & -1.00E-5 & -3.60E-4 & 8.10E-4 & 8.10E-4 \\
 & VQE-LD& -1.00E-5 & -1.36E-3& 0.00  & -7.70E-4& -2.00E-5 & 9.80E-4& -1.20E-5& -5.10E-4& 9.20E-4&8.00E-4\\ \hline
\multirow{2}{*}{2.1} & VQE  & 0.00  & -1.80E-4 & 0.00  & -1.35E-3 & 1.00E-5 & 1.00E-4 & 6.00E-4 & 5.90E-4 & 1.10E-4 & 1.10E-4 \\
                     & VQE* & 0.00  & -5.00E-5 & 0.00  & 1.70E-4  & -1.00E-5 & 2.00E-5 & -9.00E-5 & -9.00E-5 & 2.00E-5 & 2.00E-5 \\
 & VQE-LD& 0.00  & -5.00E-5 & 0.00  & 1.60E-4& -1.00E-5 & 2.00E-5 & -7.00E-5& -9.00E-5 & 2.00E-5 &2.00E-5 \\  \hline
\end{tabular}%
}
\end{center}
\end{table*}


\begin{table}[ht!]
\centering
\scriptsize
\setlength{\tabcolsep}{6pt}
\renewcommand{\arraystretch}{1.2}
\caption{Energies (in \(E_{\text{h}}\)) and corresponding numbers of optimization steps obtained with VQE-LD for dissociating CH$_5^+$ geometries at $R = 1.3$ and $1.4$~\AA. Calculations were performed with the GateFabric \textit{ansatz} in a (2,2)-active space for different convergence rates, $f$.}
\label{tab:vqe-ld-rate-s2}
\scalebox{1}{%
\begin{tabular}{c|cc|cc}
\hline
\multirow{2}{*}\textbf{$f$} & \multicolumn{2}{c}{\textbf{1.3}}& \multicolumn{2}{c}{\textbf{1.4}}\\ \cline{2-5} 
                      & \textbf{Energy}       & \textbf{Steps} & \textbf{Energy}       & \textbf{Steps} \\ \hline
0.1                   & -39.917589475& 313& -39.917619351& 502\\
0.3                   & -39.917589475& 347&  -39.917619351& 249\\
0.4                   & -39.917589475& 175& -39.917619351& 252\\
 0.5& -39.917589475& 168& -39.917619351&244\\
0.6                   & 39.917589475& 113& -39.917619351& 178\\
 0.7& -39.917589475& 68& -39.917619351&192\\
 0.8& -39.917589475& 760& -39.917619351&149\\
 0.9& -39.917589475 & 71& -39.917619351&67\\
1                     &  -39.496312631& 6&  -39.842484498& 7\\ \hline
\end{tabular}
}
\end{table}


%----------------------------GateFabric-----------------------


\begin{table*}[ht!]
\centering
\caption{CISD(2,2) and full-CI reference energie (in \(E_{\text{h}}\)), together with the corresponding errors of VQE, VQE, and VQE-LD*, obtained using the GateFabric \textit{ansatz} in a (2,2)-active space for CH\(_5^+\) structures at $R = 1.3$ and $R = 1.4$~\AA.}
\label{tab:energy-cisd-fci-gatefabric}
\scriptsize
\renewcommand{\arraystretch}{1.1}
\scalebox{1}{%
\begin{tabular}{c|c|ccc|c|ccc}
\hline
\multirow{2}{*}{\textbf{R } (\AA)} & \multirow{2}{*}{\textbf{Energy CISD} (\(E_{\text{h}}\))}
  & \multicolumn{3}{c|}{\textbf{Error}} 
  & \multirow{2}{*}{\textbf{Energy FCI} (\(E_{\text{h}}\))}
  & \multicolumn{3}{c}{\textbf{Error}} \\
\cline{3-5}\cline{7-9}
& & \textbf{VQE} & \textbf{VQE*} & \textbf{VQE-LD} & & \textbf{VQE} & \textbf{VQE*} & \textbf{VQE-LD} \\
\hline
1.3 & -39.91925976 
& 2.60E-1 & -7.50E-8 & -7.45E-8 & -40.01161394& 2.615E-01 & 1.670E-03 & 1.670E-03 \\
1.4 & \multicolumn{1}{c}{-39.91888589 } & 1.45E-1 & -5.10E-8 & -5.10E-8 & -40.01134578& 1.461E-01 & 1.267E-03 & 1.267E-03 \\
\hline
\end{tabular}%
}
\end{table*}

\begin{figure}[ht!]
    \centering
    \includegraphics[width=1.0 \textwidth]{fig/results/rdm1-as2.pdf}
    \caption{1-RDM for intermediate CH$_5^+$ structures at $R = 1.3$ and $R=1.4$~\AA, obtained with CISD(4,4), CASCI(4,4), and with VQE, VQE* and VQE-LD using the GateFabric \textit{ansatz} in a (2,2)-active space. O1 to O5 refer to the occupied orbitals, while V1 to V5 are the virtual orbitals.}
    \phantomsection
    \label{fig:rdm1-2,2}
\end{figure}


\begin{figure}[ht!]
    \centering
    \includegraphics[width=0.5\textwidth]{fig/fig-casci/rdm1-gf-as2-cas(4,4).pdf}
    \caption{Difference in the 1-RDM obtained with VQE and VQE*, using the GateFabric \textit{ansatz} and the (2,2)-active space, relative to CASCI(4,4). VQE-LD yields the same 1-RDM differences as VQE*.
    O4 and O5 refer to the last two occupied orbitals, while V1 and V2 are the first two virtual orbitals. Here, O5 and V1 are the active orbitals.}
    \phantomsection
    \label{fig:rdm1-dif-gf}
\end{figure}


\begin{figure}[ht!]
    \centering
    \includegraphics[width=0.5\textwidth]{fig/results/gatefabric-as2-rdm.pdf}
    \caption{Difference in 1-RDM obtained with VQE and VQE* compared to CISD. The VQE-LD presented the same result as the VQE*.
    The GateFabri (2,2)-active space \textit{ansatz} was used. O4 and O5 refer to the last two occupied orbitals, while V1 and V2 are the first two virtual orbitals. Here, O5 and V1 are the active orbitals.}
    \phantomsection
    \label{fig:rdm1-dif-gf-cisd}
\end{figure}


\begin{table}[ht!]
\begin{center}
\caption{Total dipole moment ($\mu$) and corresponding error \((\Delta\mu=\mu_{\mathrm{method}}-\mu_{\mathrm{CISD}})\), in Debye (D), computed for CH$_5^+$ structures with $R = 1.3$ and $R=1.4$~\AA using the GateFabric \textit{ansatz} within a (2,2)-active space.}

\scriptsize
\renewcommand{\arraystretch}{1.4}
\centering
\label{tab:dipole_ch5+_as2-cisd}
\scalebox{1}{%
\begin{tabular}{c|cccc|ccc}
\hline
\multirow{2}{*}{\textbf{R} (\AA)}& \multicolumn{4}{c|}{\textbf{$\mu$} (D)} & \multicolumn{3}{c}{$\mathbf{\Delta\mu}$  (D)} \\ \cline{2-8} 
                                   & \textbf{CISD} & \textbf{VQE} & \textbf{VQE*} & \textbf{VQE-LD} & \textbf{VQE} & \textbf{VQE*} & \textbf{VQE-LD} \\ \hline
1.3                                & 1.955          & 0.532         & 1.955          & 1.955           & -1.420        & 0.00          & 0.00          \\
1.4                                & 1.839          & 0.961         & 1.839          & 1.839           & -0.878       & 0.00          & 0.00          \\ \hline
\end{tabular}%
} 
\end{center}
\end{table}


\begin{figure}[ht!]
\centering
\includegraphics[width=0.7\textwidth]{fig/fig-casci/pot-gf-as2-cas(4,4).pdf}
\caption{Differences in electrostatic potential (in $e/a_0^3$) along the \(x\) and \(y\) axes obtained with VQE, VQE* and VQE-LD with GateFabric relative to CASCI(4,4) within the same (2,2)-active space.}
\label{fig:elec-density-dif-as2}
\end{figure}


\begin{figure}[ht!]
\centering
\includegraphics[width=1.0\textwidth]{fig/results/gatefabric-as2-dens.pdf}
\caption{Differences in electron density (in $e/a_0^3$) along the \(x\) and \(y\) axes obtained with VQE, VQE* and VQE-LD with GateFabric relative to CISD within the same (2,2)-active space.}
\label{fig:elec-density-dif-as2-cisd}
\end{figure}


\begin{table*}[ht!]
\begin{center}

\caption{Mulliken charges and populations (in atomic charge units) obtained by VQE, VQE*, VQE-LD (with GateFabric \textit{ansatz}) and CISD, using (2,2)-active space.}
\scriptsize
\renewcommand{\arraystretch}{1.4}
\centering
\label{tab:mulliken_ch5+_as2-cisd}
\scalebox{1}{%

\begin{tabular}{ccccccccc}
\hline
\multicolumn{1}{c|}{\multirow{2}{*}{\textbf{Atom}}} & \multicolumn{4}{c|}{\textbf{1.3}}                                                    & \multicolumn{4}{c}{\textbf{1.4}}                                                                        \\ \cline{2-9} 
\multicolumn{1}{c|}{}                               & \textbf{CISD} & \textbf{VQE} & \textbf{VQE*} & \multicolumn{1}{l|}{\textbf{VQE-LD}} & \multicolumn{1}{l}{\textbf{CISD}} & \textbf{VQE} & \multicolumn{1}{c}{\textbf{VQE*}} & \textbf{VQE-LD} \\ \hline
\multicolumn{9}{c}{\textbf{Mulliken Charges}}                                                                                                                                                                                                      \\ \hline
\multicolumn{1}{c|}{C}                              & -0.19645      & -0.24056     & -0.19645      & \multicolumn{1}{c|}{-0.19645}        & -0.14961                          & -0.18735     & -0.14962                          & -0.14962        \\
\multicolumn{1}{c|}{H2}                             & 0.23150        & 0.23057      & 0.23150        & \multicolumn{1}{c|}{0.23150}          & 0.22617                           & 0.22512      & 0.22617                           & 0.22617         \\
\multicolumn{1}{c|}{H3}                             & 0.26423       & 0.2065       & 0.26423       & \multicolumn{1}{c|}{0.26423}         & 0.24479                           & 0.20610       & 0.24479                           & 0.24479         \\
\multicolumn{1}{c|}{H4}                             & 0.26811       & 0.17815      & 0.26811       & \multicolumn{1}{c|}{0.26811}         & 0.24665                           & 0.20440       & 0.24665                           & 0.24665         \\
\multicolumn{1}{c|}{H5}                             & 0.21631       & 0.31267      & 0.21631       & \multicolumn{1}{c|}{0.21631}         & 0.21600                             & 0.27587      & 0.21600                             & 0.21601         \\
\multicolumn{1}{c|}{H6}                             & 0.21631       & 0.31267      & 0.21631       & \multicolumn{1}{c|}{0.21631}         & 0.21600                             & 0.27587      & 0.21600                             & 0.21600           \\ \hline
\multicolumn{9}{c}{\textbf{Mulliken Populations}}                                                                                                                                                                                                                   \\ \hline
\multicolumn{1}{c|}{C (1s)}                         & 1.99280        & 1.99327      & 1.99280        & \multicolumn{1}{c|}{1.99280}          & 1.99302                           & 1.99327      & 1.99302                           & 1.99302         \\
\multicolumn{1}{c|}{C (2s)}                         & 1.30080        & 1.33907      & 1.30080        & \multicolumn{1}{c|}{1.3008}          & 1.31198                           & 1.33221      & 1.31198                           & 1.31198         \\
\multicolumn{1}{c|}{C (2px)}                        & 1.12706       & 1.12835      & 1.12706       & \multicolumn{1}{c|}{1.12706}         & 1.13459                           & 1.13492      & 1.13459                           & 1.13459         \\
\multicolumn{1}{c|}{C(2py)}                         & 0.61428       & 0.89183      & 0.61428       & \multicolumn{1}{c|}{0.61428}         & 0.55022                           & 0.73542      & 0.55022                           & 0.55022         \\
\multicolumn{1}{c|}{C (2pz)}                        & 1.16151       & 0.88803      & 1.16151       & \multicolumn{1}{c|}{1.16151}         & 1.15981                           & 0.99153      & 1.15981                           & 1.15981         \\
\multicolumn{1}{c|}{H2 (1s)}                        & 0.76850        & 0.76943      & 0.76850        & \multicolumn{1}{c|}{0.76850}          & 0.77383                           & 0.77488      & 0.77383                           & 0.77383         \\
\multicolumn{1}{c|}{H3 (1s)}                        & 0.73577       & 0.79350       & 0.73577       & \multicolumn{1}{c|}{0.73577}         & 0.75521                           & 0.7939       & 0.75521                           & 0.75521         \\
\multicolumn{1}{c|}{H4 (1s)}                        & 0.73189       & 0.82185      & 0.73189       & \multicolumn{1}{c|}{0.73189}         & 0.75335                           & 0.79560       & 0.75335                           & 0.75335         \\
\multicolumn{1}{c|}{H5 (1s)}                        & 0.78369       & 0.68733      & 0.78369       & \multicolumn{1}{c|}{0.78369}         & 0.78400                             & 0.72413      & 0.78399                           & 0.78399         \\
\multicolumn{1}{c|}{H6 (1s)}                        & 0.78369       & 0.68733      & 0.78369       & \multicolumn{1}{c|}{0.78369}         & 0.78400                             & 0.72413      & 0.78400                            & 0.78400          \\ \hline

\end{tabular}%
}
\end{center}
\end{table*}


\end{document}


\bibliography{apssamp}% Produces the bibliography via BibTeX.

%
% ****** End of file apssamp.tex ******
